# Supplementary material for: Demographic History, Adaptation, and NRAP Convergent Evolution at Amino Acid Residue 100 in the World Northernmost Cattle from Siberia
Source: Mol Biol Evol. 2021 Mar 30;38(8):3093–110. doi: 10.1093/molbev/msab078 (PMC8321547; doi:10.1093/molbev/msab078)
Supplement: msab078_Supplementary_Data [file msab078_supplementary_data.zip]

Archive with 2 entries (2 files):
- Buggiotti et al_Supplemetary_Figure.pdf
- Buggiotti_et_al_Supplementary_Information.xlsx
