# Supplementary material for: Demographic History, Adaptation, and NRAP Convergent Evolution at Amino Acid Residue 100 in the World Northernmost Cattle from Siberia
Source: Mol Biol Evol. 2021 Mar 30;38(8):3093–110. doi: 10.1093/molbev/msab078 (PMC8321547; doi:10.1093/molbev/msab078)
Supplement: msab078_Supplementary_Data [file msab078_supplementary_data.zip › Buggiotti_et_al_Supplementary_Information.xlsx]

## Sheet: Summary Supplemtary Table
Abb	Legend
S1	Table S1. Whole-genome hard filtered (HF) biallelic SNPs and annotations for four cattle breeds with VEP (variant effect predictor) and dNdScv
S2	Table S2. List of samples for 18 cattle breeds and five additional bovinae species
S3	Table S3. A) f3 statistics and B) D statistics; negative D statistic values indicate that gene flow has occurred between X and Y
S4a	Table S4a. GO enrichment analysis of 'indicine-like' genes from RFMix analysis in Yakut cattle
S4b	Table S4b. DAVID functional cluster analysis of "indicine-like" genes by RFMix in Yakut cattle
S5	Table S5. A) List of genes in four GO catagories: response to stress, response to pain, neuropathy, actin binding. B) GAT 10k permutation test of "indicine-like" genes
S6	Table S6. Top 1% Fst in Yakut cattle breed the 1000 Bull Genomes Run 7
S7	Table S7. Historical and ancient DNA samples analysed and their status for the chr26:34,131,393 bp position
S8	Table S8. Summary of genes found in selected regions from HapFlk analysis of Yakut-Hanwoo and Kholmogory-Holstein groups
S9a	Table S9a. Summary of genes detected to be under selection in the four cattle breeds by dNdScv (MAF>=0.1)
S9b	Table S9b. Summary of genes detected to be under selection in the four cattle breeds by dNdScv (MAF>=0.6)
S10a	Table S10a. GO enrichment analysis of genes in regions under selection detected by HapFlk in the four cattle breeds
S10b	Table S10b. DAVID functional cluster analysis of genes in regions under selection detected by HapFlk in the four cattle breeds
S10c	Table S10c. Reactome pathway analysis of genes in regions under selection detected by HapFlk in the four cattle breeds
S11a	Table S11a. GO enrichment analysis of genes under negative selection detected by dN/dS analysis (MAF>=0.6)
S11b	Table S11b. DAVID functional cluster analysis of genes under negative selection dectected by dN/dS analysis (MAF>=0.6)
S11c	Table S11c. Reactome pathway analysis of genes under negative selection detected by dN/dS analysis (MAF>=0.6)
S12a	Table S12a. GO enrichment analysis of genes in top 1% Fst windows of Yakut and Kholmogory cattle breeds against the 1000 bull Genome project Run7 i) pure taurine breeds (pureTau), ii) all taurine breeds (allTau), iii) pure indicine breeds (pureIND), and all breeds (Run7)
S12b	Table S12b. DAVID functional cluster analysis of genes in top 1% Fst windows of Yakut and Kholmogory cattle breeds against the 1000 bull Genome project Run7: i) pure taurine breeds (pureTau), ii) all taurine breeds (allTau), iii) pure indicine breeds (pureIND), and all breeds (Run7).
S12c	Table S12c. Reactome pathway analysis of genes in top 1% Fst windows of Yakut and Kholmogory cattle breeds against the 1000 bull Genome project Run7 i) pure taurine breeds (pureTau), ii) all taurine breeds (allTau), iii) pure indicine breeds (pureIND), and all breeds (Run7)
S13a	Table S13a. GO enrichment analysis of Yakut genes with high-frequency SNPs (Yakut MAF >= 0.7) and low frequency in European taurine (Kholmogory and Holstein; MAF =< 0.1)
S13b	Table S13b. DAVID functional cluster analysis of genes with high frequency SNPs in Yakut cattle (MAF >= 0.7) and low frequency in European taurines (Kholmogory and Holstein; MAF =< 0.1)
S13c	Table S13c. Reactome pathway analysis of genes with high-frequency SNPs in Yakut cattle genes (MAF >= 0.7) and low frequency in European taurine (Kholmogory and Holstein; MAF =< 0.1)
S14	Table S14. NGS-SNP pipeline annotation of 13,257 high-frequency Yakut cattle breed SNPs
S15	Table S15. List of species used for the NRAP phylogetic tree; amino acid and habitat are specified for each species
S16	Table S16. High-frequency Yakut cattle candidate set of SNPs for cold adaptation estimated based on high FAETH score (top 5%)
S17	Table S17. List of Yakut specific high-frequency SNPs lifted over to ARS-UCD1.2 and confirmed by absence in all non-Yakut cattle samples from the 1000 Bull Genome Progect Run 7

## Sheet: S1
Table S1. Whole-genome hard filtered (HF) biallelic SNPs and annotations for four cattle breeds with VEP (variant effect predictor) and dNdScv
Method	Category	All SNPs		Holstein		Kholmogory		Hanwoo		Yakut
		total	unique	total	unique	total	unique	total	unique	total	unique
VEP	HIGH	1955	603	4528	2	1428	242	1634	1	1435	358
	LOW	144449	65339	89653	56	75586	8480	79480	24	121244	56779
	MODERATE	90097	30604	106189	68	59499	8163	62033	7	69464	22366
	MODIFIER	54351	25777	42414	29	28508	4264	29319	16	44285	21468
dNdS	Synonymous	109774	56249	40813	4089	49976	6017	56568	13425	75798	32718
	Missense	64221	32216	28515	5841	31089	5035	35740	9925	35912	11415
	Nonsense	673	459	357	218	210	46	298	122	224	73
	Essential splice	1234	577	635	155	594	83	763	189	678	150
	Stop loss	34	22	13	3	15	5	18	7	17	7

## Sheet: S2
Table S2. List of samples for 18 cattle breeds and five additional bovinae species
No	Breed	SRR	Country of origin	BioProject
1	Kholmogory		Russia
2	Kholmogory		Russia
3	Kholmogory		Russia
4	Kholmogory		Russia
5	Kholmogory		Russia
6	Kholmogory		Russia
7	Kholmogory		Russia
8	Kholmogory		Russia
9	Kholmogory		Russia
10	Kholmogory		Russia
11	Kholmogory		Russia
12	Kholmogory		Russia
13	Kholmogory		Russia
14	Kholmogory		Russia
15	Kholmogory		Russia
16	Kholmogory		Russia
17	Kholmogory		Russia
18	Kholmogory		Russia
19	Kholmogory		Russia
20	Kholmogory		Russia
21	Yakut		Russia
22	Yakut		Russia
23	Yakut		Russia
24	Yakut		Russia
25	Yakut		Russia
26	Yakut		Russia
27	Yakut		Russia
28	Yakut		Russia
29	Yakut		Russia
30	Yakut		Russia
31	Yakut		Russia
32	Yakut		Russia
33	Yakut		Russia
34	Yakut		Russia
35	Yakut		Russia
36	Yakut		Russia
37	Yakut		Russia
38	Yakut		Russia
39	Yakut		Russia
40	Yakut		Russia
41	Holstein	SRS565647	Europe	PRJNA238491
42	Holstein	SRS597627	Europe	PRJNA238491
43	Holstein	SRS597630	Europe	PRJNA238491
44	Holstein	SRS597635	Europe	PRJNA238491
45	Holstein	SRS597639	Europe	PRJNA238491
46	Holstein	SRS597642	Europe	PRJNA238491
47	Holstein	SRS597644	Europe	PRJNA238491
48	Holstein	SRS597645	Europe	PRJNA238491
49	Holstein	SRS597646	Europe	PRJNA238491
50	Holstein	SRS597649	Europe	PRJNA238491
51	Holstein	SRS597658	Europe	PRJNA238491
52	Holstein	SRS597668	Europe	PRJNA238491
53	Holstein	SRS597671	Europe	PRJNA238491
54	Holstein	SRS597675	Europe	PRJNA238491
55	Holstein	SRS597694	Europe	PRJNA238491
56	Holstein	SRS597711	Europe	PRJNA238491
57	Holstein	SRS597723	Europe	PRJNA238491
58	Holstein	SRS597745	Europe	PRJNA238491
59	Holstein	SRS597747	Europe	PRJNA238491
60	Holstein	SRS597752	Europe	PRJNA238491
61	Hanwoo	SAMN02225744	South Korea	PRJNA210523
62	Hanwoo	SAMN02225745	South Korea	PRJNA210523
63	Hanwoo	SAMN02225746	South Korea	PRJNA210523
64	Hanwoo	SAMN02225747	South Korea	PRJNA210523
65	Hanwoo	SAMN02225748	South Korea	PRJNA210523
66	Hanwoo	SAMN02225750	South Korea	PRJNA210523
67	Hanwoo	SAMN02225751	South Korea	PRJNA210523
68	Hanwoo	SAMN02225752	South Korea	PRJNA210523
69	Hanwoo	SAMN02225753	South Korea	PRJNA210523
70	Hanwoo	SAMN02225754	South Korea	PRJNA210523
71	Hanwoo	SAMN02225724	South Korea	PRJNA210523
72	Hanwoo	SAMN02225725	South Korea	PRJNA210523
73	Hanwoo	SAMN02225726	South Korea	PRJNA210523
74	Hanwoo	SAMN02225727	South Korea	PRJNA210523
75	Hanwoo	SAMN02225728	South Korea	PRJNA210523
76	Hanwoo	SAMN02225729	South Korea	PRJNA210523
77	Hanwoo	SAMN02225730	South Korea	PRJNA210523
78	Hanwoo	SAMN02225731	South Korea	PRJNA210523
79	Hanwoo	SAMN02225732	South Korea	PRJNA210523
80	Hanwoo	SAMN02225733	South Korea	PRJNA210523
81	Ankole	SRR3225527	Africa	PRJNA312138
82	Ankole	SRR3656912	Africa	PRJNA312138
83	Ankole	SRR3656914	Africa	PRJNA312138
84	Ankole	SRR3656915	Africa	PRJNA312138
85	Ankole	SRR3656917	Africa	PRJNA312138
86	Ankole	SRR3656919	Africa	PRJNA312138
87	Ankole	SRR3656920	Africa	PRJNA312138
88	Ankole	SRR3656921	Africa	PRJNA312138
89	Ankole	SRR3656922	Africa	PRJNA312138
90	Ankole	SRR3656924	Africa	PRJNA312138
91	Boran	SRR3546725	Africa	PRJNA312138
92	Boran	SRR3546727	Africa	PRJNA312138
93	Boran	SRR3546728	Africa	PRJNA312138
94	Boran	SRR3546777	Africa	PRJNA312138
95	Boran	SRR3546787	Africa	PRJNA312138
96	Boran	SRR3508267	Africa	PRJNA312138
97	Boran	SRR3524810	Africa	PRJNA312138
98	Boran	SRR3524807	Africa	PRJNA312138
99	Boran	SRR3524756	Africa	PRJNA312138
100	Kenana	SRR3694653	Africa	PRJNA312138
101	Kenana	SRR3694658	Africa	PRJNA312138
102	Kenana	SRR3694659	Africa	PRJNA312138
103	Kenana	SRR3694654	Africa	PRJNA312138
104	Kenana	SRR3694655	Africa	PRJNA312138
105	Kenana	SRR3694656	Africa	PRJNA312138
106	Kenana	SRR3694651	Africa	PRJNA312138
107	Kenana	SRR3694652	Africa	PRJNA312138
108	Kenana	SRR3694657	Africa	PRJNA312138
109	nDama	SRR3693229	Africa	PRJNA312138
110	nDama	SRR3693373	Africa	PRJNA312138
111	nDama	SRR3693375	Africa	PRJNA312138
112	nDama	SRR3693376	Africa	PRJNA312138
113	nDama	SRR3693378	Africa	PRJNA312138
114	nDama	SRR3693379	Africa	PRJNA312138
115	nDama	SRR3693419	Africa	PRJNA312138
116	nDama	SRR3693420	Africa	PRJNA312138
117	nDama	SRR3694478	Africa	PRJNA312138
118	nDama	SRR3694578	Africa	PRJNA312138
119	Ogaden	SRR3234542	Africa	PRJNA312138
120	Ogaden	SRR3491019	Africa	PRJNA312138
121	Ogaden	SRR3592091	Africa	PRJNA312138
122	Ogaden	SRR3219049	Africa	PRJNA312138
123	Ogaden	SRR3225526	Africa	PRJNA312138
124	Ogaden	SRR3490689	Africa	PRJNA312138
125	Ogaden	SRR3508266	Africa	PRJNA312138
126	Ogaden	SRR3592093	Africa	PRJNA312138
127	Ogaden	SRR3592092	Africa	PRJNA312138
128	Luxi	SRR5507242	China	PRJNA379859
129	Luxi	SRR5507241	China	PRJNA379859
130	Luxi	SRR5507240	China	PRJNA379859
131	Luxi	SRR5507239	China	PRJNA379859
132	Luxi	SRR5507238	China	PRJNA379859
133	Nanyang	SRR5507237	China	PRJNA379859
134	Nanyang	SRR5507236	China	PRJNA379859
135	Nanyang	SRR5507235	China	PRJNA379859
136	Nanyang	SRR5507234	China	PRJNA379859
137	Nanyang	SRR5507233	China	PRJNA379859
138	JiaxianRed	SRR5507232	China	PRJNA379859
139	JiaxianRed	SRR5507231	China	PRJNA379859
140	JiaxianRed	SRR5507230	China	PRJNA379859
141	JiaxianRed	SRR5507229	China	PRJNA379859
142	JiaxianRed	SRR5507228	China	PRJNA379859
143	Dianzhong	SRR6024567	China	PRJNA379859
144	Dianzhong	SRR6024568	China	PRJNA379859
145	Dianzhong	SRR6024565	China	PRJNA379859
146	Dianzhong	SRR6024566	China	PRJNA379859
147	Dianzhong	SRR6024563	China	PRJNA379859
148	Dianzhong	SRR6024564	China	PRJNA379859
149	Wannan	SRR6024573,SRR5507199	China	PRJNA379859
150	Wannan	SRR6024574,SRR5507198	China	PRJNA379859
151	Wannan	SRR5507197	China	PRJNA379859
152	Wannan	SRR5507196	China	PRJNA379859
153	Wannan	SRR5507195	China	PRJNA379859
154	Ji'an	SRR5507282	China	PRJNA379859
155	Ji'an	SRR5507281	China	PRJNA379859
156	Ji'an	SRR5507280	China	PRJNA379859
157	Ji'an	SRR5507279	China	PRJNA379859
158	Leiqiong	SRR5507190	China	PRJNA379859
159	Leiqiong	SRR5507189	China	PRJNA379859
160	Leiqiong	SRR5507188	China	PRJNA379859
161	Yak	SRR2058046	China	PRJNA285834
162	Yak	SRR2059936	China	PRJNA285834
163	Yak	SRR2059966	China	PRJNA285834
164	Yak	SRR2059952	China	PRJNA285834
165	Yak	SRR2059962	China	PRJNA285834
166	Yak	SRR2059963	China	PRJNA285834
167	Yak	SRR2059964	China	PRJNA285834
168	Yak	SRR2059969	China	PRJNA285834
169	Yak	SRR2059965	China	PRJNA285834
170	Yak	SRR2062306	China	PRJNA285834
171	Yanbian	SRR6234774	China	PRJNA396672
172	Yanbian	SRR6234775	China	PRJNA396672
173	Yanbian	SRR5507273	China	PRJNA379859
174	Brahman	SRR4002987-3008	USA via India	PRJNA324822
175	Brahman	SRR4002969-2986	USA via India	PRJNA324822
176	Brahman	SRR4002956-2968	USA via India	PRJNA324822
177	Brahman	SRR4002953-55, SRR4003443-51	USA via India	PRJNA324822
178	Brahman	SRR4003434-42	USA via India	PRJNA324822
179	Bos javanicus	SRR6448719		PRJNA427536
180	Bos javanicus	SRR6448722		PRJNA427536
181	Bos javanicus	SRR6448727		PRJNA427536
182	Bos javanicus	SRR6448728		PRJNA427536
183	Bos javanicus	SRR6448730		PRJNA427536
184	Bos gaurus	SRR4035275-SRR4035274-SRR4035272-SRR4035271-SRR4035270-SRR4035269-SRR4035268-SRR4035267-SRR4035266-SRR4035265-SRR4035264-SRR4035263-SRR4035261-SRR4035260-SRR4035259-SRR4035258		PRJNA325061
185	Bos gaurus	SRR4035309-SRR4035308-SRR4035307-SRR4035306-SRR4035295-SRR4035284-SRR4035273-SRR4035262-SRR4035257-SRR4035256-SRR4035255-SRR4035254-SRR4035253-SRR4035252-SRR4035251-SRR4035250		PRJNA325061
186	Bos gaurus	SRR6448735-SRR644873-SRR6448733-SRR6448732		PRJNA427536
187	Bos frontalis	SRR6448593		PRJNA427536
188	Bos frontalis	SRR6448592		PRJNA427536
189	Bos frontalis	SRR6448585		PRJNA427536
190	Bos frontalis	SRR6448584		PRJNA427536
191	Bos frontalis	SRR2182212		PRJNA293670
192	Bison	SRR3527385- SRR3530525- SRR3530515		PRJNA321590
193	Bison	SRR3178074		PRJNA312492

## Sheet: S3
Table S3. A) f3 statistics and B) D statistics; negative D statistic values indicate that gene flow has occurred between X and Y
A								B
Source 1	Source 2	Target	f_3	Std. err.	Z-score			W	X	Y	Z	D stat	Std. err.	Z-score
Brahman	Jian	YKT	0.775141	0.017025	45.53			Bgaurus	Luxi	YKT	Yak	-0.179134	0.001521	-100
Brahman	Leiqiong	YKT	0.817363	0.017811	45.891			Bfrontalis	Luxi	YKT	Yak	-0.149693	0.001589	-94.18
Brahman	Luxi	YKT	0.356502	0.008972	39.735			Bjavanicus	Luxi	YKT	Yak	-0.171988	0.001553	-100
Brahman	nDama	YKT	0.249993	0.008258	30.271			Bjavanicus	Ogaden	YKT	Yak	-0.132877	0.001216	-100
Brahman	Ogaden	YKT	0.687198	0.015689	43.8			Bgaurus	Ogaden	YKT	Yak	-0.139856	0.001169	-100
Brahman	Wannan	YKT	0.759791	0.016449	46.192			Bfrontalis	Ogaden	YKT	Yak	-0.112029	0.001294	-86.566
Jian	Leiqiong	YKT	0.955728	0.018678	51.167			Bjavanicus	Wannan	YKT	Yak	-0.093944	0.001222	-76.907
Jian	Luxi	YKT	0.402133	0.009836	40.884			Bgaurus	Wannan	YKT	Yak	-0.101024	0.001209	-83.563
Jian	nDama	YKT	0.232264	0.00794	29.253			Bfrontalis	Wannan	YKT	Yak	-0.071731	0.001314	-54.596
Jian	Ogaden	YKT	0.656991	0.015229	43.14			Bjavanicus	nDama	YKT	Yak	-0.196156	0.001643	-100
Jian	Wannan	YKT	0.892152	0.01745	51.126			Bgaurus	nDama	YKT	Yak	-0.203545	0.001552	-100
Leiqiong	Luxi	YKT	0.415954	0.010213	40.728			Bfrontalis	nDama	YKT	Yak	-0.173907	0.001721	-100
Leiqiong	nDama	YKT	0.241651	0.008354	28.926			Bgaurus	Holstein	YKT	Yak	-0.233618	0.001584	-100
Leiqiong	Ogaden	YKT	0.69264	0.015977	43.352			Bfrontalis	Holstein	YKT	Yak	-0.203886	0.001761	-100
Leiqiong	Wannan	YKT	0.92979	0.018172	51.166			Bjavanicus	Holstein	YKT	Yak	-0.226284	0.001652	-100
Luxi	nDama	YKT	0.16862	0.004009	42.06			Bgaurus	Brahman	YKT	Yak	-0.120176	0.00119	-100
Luxi	Ogaden	YKT	0.315784	0.007803	40.469			Bfrontalis	Brahman	YKT	Yak	-0.090819	0.001273	-71.362
Luxi	Wannan	YKT	0.39431	0.009573	41.191			Bjavanicus	Brahman	YKT	Yak	-0.113061	0.001204	-93.931
nDama	Ogaden	YKT	0.258945	0.007377	35.102			Bgaurus	HNW	YKT	Yak	-0.231695	0.001603	-100
nDama	Wannan	YKT	0.232154	0.00778	29.84			Bfrontalis	HNW	YKT	Yak	-0.20195	0.001786	-100
Ogaden	Wannan	YKT	0.645903	0.014834	43.543			Bjavanicus	HNW	YKT	Yak	-0.224345	0.001678	-100
								Bgaurus	KHO	YKT	Yak	-0.233063	0.00156	-100
								Bfrontalis	KHO	YKT	Yak	-0.203268	0.001761	-100
								Bjavanicus	KHO	YKT	Yak	-0.225664	0.001652	-100
								Bgaurus	Yanbian	YKT	Yak	-0.232141	0.001593	-100
								Bfrontalis	Yanbian	YKT	Yak	-0.202326	0.001791	-100
								Bjavanicus	Yanbian	YKT	Yak	-0.224716	0.001694	-100
								Bgaurus	Ankole	YKT	Yak	-0.173767	0.00137	-100
								Bfrontalis	Ankole	YKT	Yak	-0.14584	0.001483	-98.325
								Bjavanicus	Ankole	YKT	Yak	-0.166714	0.001433	-100
								Bgaurus	Boran	YKT	Yak	-0.145391	0.001257	-100
								Bfrontalis	Boran	YKT	Yak	-0.117584	0.001365	-86.131
								Bjavanicus	Boran	YKT	Yak	-0.138428	0.001294	-100

## Sheet: S4a
Table S4a. GO enrichment analysis of 'indicine-like' genes from RFMix analysis in Yakut cattle
GO term*	Model organism	p-value	FDR	gene ratio	Enrichment score	ont_Domain	Gene name	Breed
Ras GTPase binding	Bos taurus 6	0.0378195	0	0.117925	1.42228	MF	SLC6A4,DMXL2,NCKAP1,TBC1D5,ARHGAP1,RGL3,KIF3B,BICD2,LSM2,RAB29,TBC1D1,RASSF5,ENSBTAG00000006656,RTKN,PIH1D2,DVL2,NOXA1,NPC1L1,TBC1D2B,MICAL1,ENSBTAG00000001483,RAB11FIP2,RAP1A,ENSBTAG00000046005,EXOC8	Yakut
membrane-enclosed lumen	Bos taurus 6	0.0198578	0	0.0646621	1.70207	CC	NSMF,CXXC5,HDAC1,LARP7,RNF208,DAB2,EOGT,EHMT2,AKAP8L,P4HA1,UQCRC2,CTSK,CHAMP1,ASXL1,HIST1H2BN,ZBTB34,RSRC1,SAPCD2,ABT1,SPRTN,WIZ,C1D,ENSBTAG00000001840,NSUN2,DDX27,CASP8,LIN9,H2AFZ,ATXN1L,HNRNPA2B1,JMJD6,NCBP3,THAP12,WRNIP1,RAB11FIP2,LSG1,ZNRD1,NEU1,MCM2,LIG1,ZNF131,IMPAD1,ZNF554,NUDT21,PCGF1,NDUFA13,PIF1,EHMT1,CHD3,MDC1,CDCA8,PPP1CA,VTA1,SREK1,DDX56,WRAP53,NR2C2AP,MGA,GINS4,USP28,ELOF1,PPP4R2,DD…	Yakut
immune system process	Bos taurus 6	0.00155629	0	0.0815348	2.80791	BP	HLA-DQB2,CHID1,TAP1,TRAV18,ENSBTAG00000013919,JMJD6,NCBP3,ENSBTAG00000009656,ENSBTAG00000038619,ENSBTAG00000047522,CASP8,ENSBTAG00000017706,SERPINB9,ENSBTAG00000030593,DDIT4,IKBKE,JSP.1,KDELR1,ASXL1,HHLA2,BoLA DR-ALPHA,ENSBTAG00000047091,RELT,IMPDH1,ENSBTAG00000003037,MIXL1,TRIM26,ENSBTAG00000005146,TRIM27,EFNB3,ENSBTAG00000046102,ENSBTAG00000018854,ENSBTAG00000020285,ENSBTAG00000040320,PRG3,TMEM…	Yakut
signal transducer activity	Bos taurus 6	0.000369168	0	0.0737259	3.43278	MF	ENSBTAG00000048223,ENSBTAG00000045618,ENSBTAG00000038977,ENSBTAG00000047246,ENSBTAG00000000214,OR10Q1,ENSBTAG00000040075,ENSBTAG00000046441,ENSBTAG00000046762,AGTRAP,GNAL,ENSBTAG00000022598,ENSBTAG00000019925,MAP2K4,ENSBTAG00000000228,HRH4,GRIN1,ENSBTAG00000046023,ZDHHC17,TAAR6,RRH,RTN4R,P2RX3,TMED4,ENSBTAG00000047014,DRD1,ENSBTAG00000040533,TAAR2,ENSBTAG00000047585,ENSBTAG00000046390,ENSBTAG0000…	Yakut
signaling	Bos taurus 6	0.000342009	0	0.0659315	3.46596	BP	ENSBTAG00000023125,CALCA,RIPPLY2,RHOB,ENSBTAG00000040188,OR4E2,OR14C36,ENSBTAG00000031835,DCN,ENSBTAG00000026548,GRIP2,GSG2,PDE5A,TMEM88,ENSBTAG00000031027,GPR12,ARL6IP5,OR52E4,ENSBTAG00000048194,RASD2,ARHGAP28,LEPR,IL6ST,ENSBTAG00000033699,RELT,ENSBTAG00000040427,AMFR,TMOD2,DLG4,GUCY2D,SLC33A1,ENSBTAG00000026929,IKBKE,HNF4G,TSSK6,TLK1,NMB,SOCS6,OR52M1,ENSBTAG00000037597,SUB1,ENSBTAG00000046061,E…	Yakut
multicellular organismal process	Bos taurus 6	0.000110472	0	0.0647965	3.95675	BP	ZFP57,ENSBTAG00000047715,ENSBTAG00000047585,ENSBTAG00000040533,GCM1,MYH10,ENSBTAG00000018882,ENSBTAG00000047014,DLL1,ENSBTAG00000030876,SHOX2,PCM1,BMPR1B,WDR36,ENTPD2,TAS2R40,PAIP2,ARMC6,ENSBTAG00000027547,ENSBTAG00000024788,ENSBTAG00000017227,RAMP3,EDN1,MME,PDGFC,ENSBTAG00000019925,PIRT,ACO1,ENSBTAG00000045618,PLK4,ENSBTAG00000048223,RTN4RL1,OR10Q1,SUDS3,RAB29,ENSBTAG00000038977,RAPH1,OSTN,AGTPB…	Yakut
trace-amine receptor activity	Bos taurus 6	7.09e-05	0	0.473684	4.14916	MF	TAAR5,ENSBTAG00000039058,ENSBTAG00000040533,TAAR2,TAAR6,ENSBTAG00000040489,ENSBTAG00000039615,ENSBTAG00000026548,TAAR1	Yakut
extracellular region	Bos taurus 6	4.38e-05	0	0.0690287	4.35891	CC	PNOC,ACAT1,ENSBTAG00000018556,HAPLN2,DMXL2,HNRNPA2B1,SHBG,CHID1,H2AFZ,ATP2B2,ASXL1,HIST1H2BN,RPL14,SERPINB9,WIZ,TUBB4B,DAB2,RAC1,CTSK,UQCRC2,ASAH1,BoLA DR-ALPHA,PLEKHA7,LMAN2,PDCD2,CDSN,ENSBTAG00000016148,CDCA8,FXR2,ENSBTAG00000020285,SFRP4,ENSBTAG00000040320,VTA1,ENSBTAG00000046102,GC,ENSBTAG00000018854,RHOC,PPP1CA,ENSBTAG00000011975,INSR,PSMB8,OSTF1,NCAN,LCK,GDF7,RBP3,DKK4,ENSBTAG00000047015,EN…	Yakut
molecular transducer activity	Bos taurus 6	1.25e-05	0	0.077635	4.90365	MF	GABRG2,IL1RAP,FGFR3,GABRA6,ENSBTAG00000039354,QRFPR,ENSBTAG00000001291,ENSBTAG00000015258,ENSBTAG00000012956,ENSBTAG00000046618,P2RX2,GABBR1,ENSBTAG00000047232,OR52E5,ENSBTAG00000047292,GRIN2D,ENSBTAG00000040150,ENSBTAG00000000118,ENSBTAG00000039058,NMBR,ENSBTAG00000048166,OR4N5,GRM6,ENSBTAG00000045733,TPCN2,OR10C1,ACVR2B,OR10W1,ENSBTAG00000011925,ENSBTAG00000047746,ENSBTAG00000026922,CHRNB1,KCNJ…	Yakut
catalytic activity	Bos taurus 6	9.51e-08	0	0.0670349	7.02171	MF	ENSBTAG00000018854,POFUT1,PPP1CA,UBA3,INSR,PTP4A3,EHMT1,TAP2,RBP3,DUOX1,ENSBTAG00000016266,EXD3,PSMB1,IMPAD1,ENSBTAG00000045670,PIF1,PPIL6,NUDT21,ZNRD1,ENSBTAG00000032350,KEL,PNPLA7,CPN1,WRNIP1,DDX27,NSUN2,UGT2A3,TMTC2,TAP1,ATP2B2,ENSBTAG00000039991,KLHL31,KIAA1191,TUBB4B,TXNDC2,EOGT,ENSBTAG00000040337,TYRP1,ASAH1,P4HA1,ENSBTAG00000011484,TRAF2,ENSBTAG00000018127,PPM1J,B3GALNT1,HDAC1,PARP1,GPAT4,…	Yakut
macromolecular complex	Bos taurus 6	2.15e-09	0	0.0718461	8.66725	CC	ABTB1,XRCC3,ENSBTAG00000016270,NUDCD3,ENSBTAG00000003679,UBE2D3,DNAH2,DYRK3,ENSBTAG00000047978,SOX15,ENSBTAG00000022590,ENSBTAG00000003037,MRPL53,IL6ST,ENSBTAG00000005146,TRIM27,OGDH,NUFIP2,ENSBTAG00000046223,PPP1R11,AMFR,LSM2,PBX2,BICD2,JSP.1,GTF2B,DLG4,LRRC26,ENSBTAG00000027930,UBE2U,FRG1,KIF3C,SUB1,POLE,WDR5,AP2A2,NPHS2,ENSBTAG00000020550,PURB,MYO1G,ROR1,NSRP1,ENSBTAG00000032432,KCTD16,DHX16,E…	Yakut
metabolic process	Bos taurus 6	2.67e-12	0	0.0673968	11.5735	BP	ABTB1,MICAL1,ZDHHC22,DDO,XRCC3,ENSBTAG00000000131,AMBRA1,MARCH1,STYXL1,SGTA,ECSIT,DYRK3,ELOVL5,UBE2D3,DCN,ZSCAN26,DDAH2,PDE5A,SLC2A4,GSG2,IL6ST,ENSBTAG00000040257,MRPL53,ENSBTAG00000006784,RNF44,DHRS9,OGDH,ZDHHC6,TRIM27,ENSBTAG00000046223,TRMT10A,AMFR,IKBKE,VARS,ADAMTS3,LSM2,ISG20L2,CHFR,GUCY2D,DLG4,GTF2B,XYLB,DUOXA2,GPX5,DBT,PTGDS,SRD5A1,FAM213B,UBE2U,FKBP5,HNF4G,TSSK6,ENSBTAG00000027930,TLK1,SU…	Yakut
single-organism process	Bos taurus 6	3.62e-14	0	0.0636818	13.4408	BP	SERINC1,PRSS21,HNRNPA2B1,JMJD6,ENSBTAG00000031832,ATXN1L,ENSBTAG00000037505,OR5V1,KDELR1,UQCRC2,CTSK,PPP1R3B,ENSBTAG00000001483,CASP2,CXXC5,OR8I2,TAAR1,NSMF,ENSBTAG00000040461,RHOC,CHD3,SFRP4,LCK,EPOR,UNC5C,GCLC,TET3,ENSBTAG00000013683,ANKLE2,ENSBTAG00000014795,GPATCH4,PSMB8,TNFSF12,GK2,NLRP14,LIG1,LCN15,GMNN,ENSBTAG00000006969,RAB11FIP2,CCL28,POLB,KIF3B,ENSBTAG00000047746,ETHE1,MPIG6B,HIRA,ZNF62…	Yakut
response to stimulus	Bos taurus 6	2.72e-17	0	0.0732399	16.5648	BP	ENSBTAG00000040427,AMFR,RELT,MDK,ENSBTAG00000047091,RASD2,ARHGAP28,ENSBTAG00000005146,TRIM27,ENSBTAG00000048194,OR52E4,IL6ST,LEPR,ENSBTAG00000033699,UBE2U,HNF4G,TSSK6,TLK1,GPX5,NMB,TRAV18,GUCY2D,SLC33A1,IKBKE,JSP.1,ENSBTAG00000026929,MARCH1,AMBRA1,RHOB,RIPPLY2,OR4E2,OR14C36,ENSBTAG00000040188,XRCC3,ENSBTAG00000023125,CALCA,TMEM173,ENSBTAG00000031027,ENSBTAG00000022590,SLC2A4,PDE5A,TMEM88,GSG2,GPR…	Yakut
organelle	Bos taurus 6	2.2e-18	0	0.0651026	17.6578	CC	ENSBTAG00000018854,VTA1,PPP1CA,CDCA8,TAP2,RBP3,FBXL7,CIB2,PIF1,PCGF1,EXD3,BAG5,ZNRD1,EXOC8,PLEKHF2,SHBG,DMXL2,RASSF5,ABT1,ENSBTAG00000039991,IFT57,ASAH1,ENSBTAG00000035623,EOGT,MT2A,ENSBTAG00000018127,SV2B,CDC16,CCDC151,TRAF2,SCAP,GATM,P2RX2,ENSBTAG00000045991,EMSY,PARP1,GPAT4,MCMBP,UFD1L,RBFOX2,ATG13,TACC3,ST18,DVL2,MRPS5,MB,ENSBTAG00000015258,CMTR2,PSMB3,TARS,RPS9,HAO1,ENSBTAG00000026748,CLIC3,…	Yakut
biological regulation	Bos taurus 6	1.43e-18	0	0.0662218	17.8442	BP	KDELR1,OR5V1,ZNF783,HNRNPA2B1,JMJD6,ENSBTAG00000031832,ENSBTAG00000037505,ATXN1L,RNF167,OR8I2,CIPC,TAAR1,NSMF,CASP2,ENSBTAG00000001483,CXXC5,PPP1R3B,GPS2,CTSK,ENSBTAG00000013683,ENSBTAG00000014795,ANKLE2,DCUN1D3,PSMB8,EPOR,LCK,UNC5C,TET3,GCLC,CHD3,ENSBTAG00000040320,SFRP4,TRPV5,SREK1,RHOC,LMX1B,RAB11FIP2,CCL28,ZNF131,GMNN,TNFSF12,ENSBTAG00000006656,KIF9,DYRK1A,HIRA,ZNF622,ENSBTAG00000047746,MPIG6…	Yakut
membrane	Bos taurus 6	3.46e-20	0	0.0693898	19.4612	CC	MYH10,ENSBTAG00000047585,TAAR2,ENSBTAG00000040533,DLL1,ENSBTAG00000047014,PIGM,SLC26A9,ENSBTAG00000047896,ENTPD2,BMPR1B,PLPPR2,LRPAP1,PCM1,ENSBTAG00000024788,TMEM210,ENSBTAG00000027547,ENSBTAG00000008328,LETM1,PIRT,ENSBTAG00000011563,TBC1D5,FAM134B,MME,MFSD4A,ICA1,DNAJC18,OR10Q1,ENSBTAG00000046762,ENSBTAG00000045618,TNK1,P2RX3,BoLA,SLC7A10,POMT1,OSBP,SLC39A2,HRH4,PRSS12,EIF5A,TM9SF4,ORC6,TAAR5,CL…	Yakut
binding	Bos taurus 6	5.04e-25	0	0.0675347	24.2972	MF	RPS9,TARS,ENSBTAG00000001291,ENSBTAG00000015258,MB,APOL6,DVL2,MRPS5,ST18,ATG13,GIMAP8,RBFOX2,UFD1L,IL31RA,MCMBP,PARP1,EMSY,DEF8,P2RX2,GMPS,KDM6B,SWSAP1,ELOF1,PPP4R2,HNRNPLL,DDX11,CTSS,SRM,ZNF555,ENSBTAG00000047724,PMF1,FGF11,NMNAT3,NCKAP1,CDK18,DGKZ,ENSBTAG00000021111,MYLK3,ENSBTAG00000047652,KCTD11,TIMM8B,ENSBTAG00000026748,HAO1,ENSBTAG00000010166,CPN1,PLEKHF2,EXOC8,ZNRD1,BAG5,EXD3,DUOX1,PCGF1,P…	Yakut
cellular process	Bos taurus 6	2.54e-28	0	0.0661808	27.5946	BP	CARF,SLC6A4,PLA2G12A,ENSBTAG00000019601,SOX21,TSSK3,EPB42,ENSBTAG00000025760,NAA11,GAR1,ENSBTAG00000032432,TTR,KCTD16,DHX16,TSEN34,ENSBTAG00000005491,USO1,ENSBTAG00000007873,MYO1G,ROR1,ENSBTAG00000046061,KIF3C,SUB1,OR52M1,SOCS6,NLGN2,TSPAN4,RGL3,TRAF3,THAP1,ENSBTAG00000023039,MPDU1,ENSBTAG00000046441,RPA1,ENSBTAG00000038783,IST1,FBXO5,ASB17,TMED4,ATP13A3,TAAR6,MICU1,DUOX2,ENSBTAG00000018495,ENSBT…	Yakut
cell	Bos taurus 6	6.24e-47	0	0.0675367	46.2045	CC	SLC6A6,SEC11A,ARRDC1,SEMA6D,REN,ACVR2B,OR4N5,PHC3,GRM6,NAA38,ENSBTAG00000045892,KCNJ11,MED4,C6orf106,PATZ1,OR4K14,C9,ENSBTAG00000003086,ADA,C5orf51,OR10W1,KCNA6,TRIM10,CLMN,MED10,ENSBTAG00000019359,TBC1D2B,PLA2G4D,ENSBTAG00000012956,BBS2,SIRT3,USH1G,ZNF777,ZNF212,NES,TRIM40,MRPS30,TMF1,NCAPG2,GABRG2,ZNF395,GLOD4,CYTIP,ENSBTAG00000033335,FKBP4,HLA-DOB,TMEM102,SORD,PFDN4,IKZF2,WDR12,ABCF1,SERPINA12…	Yakut
*Yakut cattle has 1639 indicine-like genes

## Sheet: S4b
Table S4b. DAVID functional cluster analysis of "indicine-like" genes by RFMix in Yakut cattle
Term	p-value	Genes	Fold Enrichment	FDR	Cluster*
IPR003006:Immunoglobulin/major histocompatibility complex, conserved site	6.97619e-09	BOLA, LOC512672, BLA-DQB, DSB, BCAN, AGER, BOLA-DQA2, BOLA-DOB, BOLA-DQA5, BOLA-DRA, BOLA-DQB, JSP.1, LOC788634, BOLA-DYA, BOLA-DRB3, LOC100848815, BOLA-DYB	5.57342	1.16426e-05	Cluster1_Enrichment Score: 3.68
GO:0002504~antigen processing and presentation of peptide or polysaccharide antigen via MHC class II	2.41396e-08	BOLA-DQA2, BOLA-DOB, BOLA-DQA5, BLA-DQB, DSB, BOLA-DRA, BOLA-DQB, BOLA-DYA, BOLA-DRB3, LOC100848815, BOLA-DYB	9.7552	4.18384e-05	Cluster1_Enrichment Score: 3.68
MHC II	2.53818e-08	BOLA-DQA2, BOLA-DOB, BOLA-DQA5, BLA-DQB, DSB, BOLA-DRA, BOLA-DQB, BOLA-DYA, BOLA-DRB3, LOC100848815, BOLA-DYB	9.71667	3.42514e-05	Cluster1_Enrichment Score: 3.68
IPR014745:MHC class II, alpha/beta chain, N-terminal	2.70337e-08	BOLA-DQA2, BOLA-DOB, BOLA-DQA5, BLA-DQB, DSB, BOLA-DRA, BOLA-DQB, BOLA-DYA, BOLA-DRB3, LOC100848815, BOLA-DYB	9.65027	4.51166e-05	Cluster1_Enrichment Score: 3.68
GO:0042613~MHC class II protein complex	5.57004e-08	BOLA-DQA2, BOLA-DOB, BOLA-DQA5, BLA-DQB, DSB, BOLA-DRA, BOLA-DQB, BOLA-DYA, BOLA-DRB3, LOC100848815, BOLA-DYB	9.10591	7.95368e-05	Cluster1_Enrichment Score: 3.68
IPR011162:MHC classes I/II-like antigen recognition protein	1.06311e-07	BOLA, LOC512672, BLA-DQB, DSB, BOLA-DQA2, BOLA-DOB, MIC1, ULBP3, BOLA-DQA5, BOLA-DRA, BOLA-DQB, JSP.1, LOC788634, BOLA-DYA, BOLA-DRB3, BOLA-DYB, LOC100848815	4.73741	0.000177422	Cluster1_Enrichment Score: 3.68
bta04612:Antigen processing and presentation	4.09129e-07	BOLA, KIR2DL5A, LOC512672, BLA-DQB, HSPA1A, CTSS, LOC786881, RFXANK, BOLA-DQA2, HSPA1L, BOLA-DOB, BOLA-DQA5, TAP1, BOLA-DRA, BOLA-DQB, JSP.1, BOLA-DRB3, BOLA-DYB, LOC100848815	4.11326	0.000534453	Cluster1_Enrichment Score: 3.68
SM00407:IGc1	7.73059e-07	BOLA, LOC512672, BLA-DQB, DSB, BOLA-DQA2, BOLA-DOB, MIC1, BOLA-DQA5, BOLA-DRA, BOLA-DQB, JSP.1, LOC788634, BOLA-DYA, BOLA-DRB3, BOLA-DYB, LOC100848815	4.41283	0.00104221	Cluster1_Enrichment Score: 3.68
IPR003597:Immunoglobulin C1-set	2.49583e-06	BOLA, LOC512672, BLA-DQB, DSB, BOLA-DQA2, BOLA-DOB, MIC1, BOLA-DQA5, BOLA-DRA, BOLA-DQB, JSP.1, LOC788634, BOLA-DYA, BOLA-DRB3, BOLA-DYB, LOC100848815	4.06747	0.00416522	Cluster1_Enrichment Score: 3.68
bta05332:Graft-versus-host disease	5.11641e-06	BOLA, LOC512672, BLA-DQB, LOC786881, BOLA-DQA2, BOLA-DOB, BOLA-DQA5, JSP.1, BOLA-DQB, BOLA-DRA, BOLA-DRB3, BOLA-DYB, LOC100848815	5.0256	0.00668347	Cluster1_Enrichment Score: 3.68
bta05330:Allograft rejection	2.87622e-05	BOLA, LOC512672, BLA-DQB, LOC786881, BOLA-DQA2, BOLA-DOB, BOLA-DQA5, JSP.1, BOLA-DQB, BOLA-DRA, BOLA-DRB3, BOLA-DYB, LOC100848815	4.30766	0.0375661	Cluster1_Enrichment Score: 3.68
bta05310:Asthma	5.38645e-05	BOLA-DQA2, BOLA-DOB, RNASE2, BOLA-DQA5, BLA-DQB, BOLA-DRA, BOLA-DQB, LOC786881, BOLA-DRB3, LOC100848815, BOLA-DYB	4.82709	0.0703415	Cluster1_Enrichment Score: 3.68
bta04940:Type I diabetes mellitus	5.43361e-05	BOLA, LOC512672, BLA-DQB, LOC786881, BOLA-DQA2, BOLA-DOB, BOLA-DQA5, JSP.1, BOLA-DQB, BOLA-DRA, BOLA-DRB3, BOLA-DYB, LOC100848815	4.05914	0.0709571	Cluster1_Enrichment Score: 3.68
SM00921:SM00921	0.000139615	BOLA-DOB, BLA-DQB, DSB, BOLA-DQB, BOLA-DRB3, BOLA-DYB	10.1236	0.188061	Cluster1_Enrichment Score: 3.68
Immunity	0.00016869	BOLA, C9, TOLLIP, BLA-DQB, DSB, ECSIT, PSMB8, LGALS9, PSMB9, BOLA-DQA2, BOLA-DOB, TMEM173, CHID1, BOLA-DQA5, BOLA-DRA, BOLA-DQB, LOC788634, JSP.1, BOLA-DYA, BOLA-DRB3, SEMA4A, BOLA-DYB, LOC100848815	2.385	0.227399	Cluster1_Enrichment Score: 3.68
IPR000353:MHC class II, beta chain, N-terminal	0.000193518	BOLA-DOB, BLA-DQB, DSB, BOLA-DQB, BOLA-DRB3, BOLA-DYB	9.47481	0.322473	Cluster1_Enrichment Score: 3.68
bta05416:Viral myocarditis	0.000244268	BOLA, LOC512672, BLA-DQB, LOC786881, BOLA-DQA2, BOLA-DOB, BOLA-DQA5, CASP8, BOLA-DRA, JSP.1, BOLA-DQB, BOLA-DRB3, BOLA-DYB, LOC100848815	3.29437	0.318623	Cluster1_Enrichment Score: 3.68
bta05320:Autoimmune thyroid disease	0.000276614	BOLA, LOC512672, BLA-DQB, LOC786881, BOLA-DQA2, BOLA-DOB, BOLA-DQA5, JSP.1, BOLA-DQB, BOLA-DRA, BOLA-DRB3, BOLA-DYB, LOC100848815	3.46025	0.360744	Cluster1_Enrichment Score: 3.68
GO:0006955~immune response	0.000421336	BLA-DQB, DSB, TNFSF13, TNFSF12, CCL28, BOLA-DRA, LOC788634, BOLA-DRB3, LOC100848815, BOLA, PRG3, CTSS, BOLA-DQA2, MARCH1, BOLA-DOB, SERPINB9, RELT, BOLA-DQA5, IL36B, BOLA-DQB, JSP.1, BOLA-DYA, LOC107131142, LOC520402, BOLA-DYB, IL36A	2.07891	0.727746	Cluster1_Enrichment Score: 3.68
bta04672:Intestinal immune network for IgA production	0.000425554	BOLA-DQA2, BOLA-DOB, BOLA-DQA5, BLA-DQB, TNFSF13, BOLA-DRA, BOLA-DQB, LOC786881, CCL28, BOLA-DRB3, LOC100848815, BOLA-DYB	3.54252	0.554486	Cluster1_Enrichment Score: 3.68
SM00920:SM00920	0.000699723	BOLA-DQA2, BOLA-DQA5, BOLA-DRA, BOLA-DYA, LOC100848815	10.5454	0.939238	Cluster1_Enrichment Score: 3.68
IPR001003:MHC class II, alpha chain, N-terminal	0.00090759	BOLA-DQA2, BOLA-DQA5, BOLA-DRA, BOLA-DYA, LOC100848815	9.8696	1.50394	Cluster1_Enrichment Score: 3.68
bta05150:Staphylococcus aureus infection	0.00287707	BOLA-DQA2, BOLA-DOB, FCAR, BOLA-DQA5, BLA-DQB, BOLA-DRA, BOLA-DQB, LOC786881, BOLA-DRB3, LOC100848815, BOLA-DYB	3.02716	3.69385	Cluster1_Enrichment Score: 3.68
bta05168:Herpes simplex infection	0.0125558	TRAF2, BOLA, LOC512672, BLA-DQB, TP53, POLR2A, DDX58, BOLA-DQA2, SRSF2, IKBKE, BOLA-DOB, BOLA-DQA5, CASP8, TAP1, BOLA-DRA, BOLA-DQB, JSP.1, BOLA-DRB3, TRAF3, BOLA-DYB, LOC100848815	1.79457	15.2155	Cluster1_Enrichment Score: 3.68
bta05166:HTLV-I infection	0.012635	BLA-DQB, CDC16, LOC786881, ELK4, BOLA-DRA, RANBP1, BOLA-DRB3, LOC100848815, DVL2, ANAPC2, BOLA, LOC512672, POLE, MAP2K4, TP53, POLB, VDAC3, FZD7, GPS2, BOLA-DQA2, BOLA-DOB, SLC25A31, BOLA-DQA5, LCK, BOLA-DQB, JSP.1, BOLA-DYB	1.6419	15.3043	Cluster1_Enrichment Score: 3.68
bta05323:Rheumatoid arthritis	0.013085	BLA-DQB, ACP5, TNFSF13, LOC786881, BOLA-DQA2, BOLA-DOB, CTSK, BOLA-DQA5, BOLA-DRA, BOLA-DQB, BOLA-DRB3, LOC100848815, BOLA-DYB	2.22184	15.8071	Cluster1_Enrichment Score: 3.68
bta05322:Systemic lupus erythematosus	0.0250074	HIST1H2BB, C9, BLA-DQB, LOC786881, LOC526064, C8G, BOLA-DQA2, BOLA-DOB, H2AFV, BOLA-DQA5, SNRPB, H3F3A, BOLA-DRA, BOLA-DQB, HIST1H4D, LOC614970, BOLA-DRB3, LOC100848815, BOLA-DYB	1.73312	28.1674	Cluster1_Enrichment Score: 3.68
bta05321:Inflammatory bowel disease (IBD)	0.0266561	BOLA-DQA2, BOLA-DOB, BOLA-DQA5, BLA-DQB, BOLA-DRA, BOLA-DQB, LOC786881, BOLA-DRB3, LOC100848815, BOLA-DYB	2.31951	29.738	Cluster1_Enrichment Score: 3.68
bta04514:Cell adhesion molecules (CAMs)	0.0267693	CLDN7, BOLA, LOC512672, BLA-DQB, CLDN5, LOC786881, CLDN25, CLDN23, BOLA-DQA2, BOLA-DOB, BOLA-DQA5, BOLA-DRA, BOLA-DQB, JSP.1, BOLA-DRB3, BOLA-DYB, LOC100848815	1.79235	29.8447	Cluster1_Enrichment Score: 3.68
bta05140:Leishmaniasis	0.028934	BOLA-DQA2, BOLA-DOB, BOLA-DQA5, MARCKSL1, BLA-DQB, BOLA-DRA, BOLA-DQB, BOLA-DRB3, LOC100848815, BOLA-DYB	2.28684	31.856	Cluster1_Enrichment Score: 3.68
bta04145:Phagosome	0.0329701	BOLA, LOC512672, BLA-DQB, CTSS, BOLA-DQA2, BOLA-DOB, TUBB, FCAR, BOLA-DQA5, TAP1, BOLA-DRA, BOLA-DQB, JSP.1, BOLA-DRB3, BOLA-DYB, LOC100848815, TUBB4B	1.74697	35.4646	Cluster1_Enrichment Score: 3.68
bta05145:Toxoplasmosis	0.0863307	HSPA1L, BOLA-DQA2, BOLA-DOB, BOLA-DQA5, BLA-DQB, CASP8, BOLA-DRA, HSPA1A, BOLA-DQB, BOLA-DRB3, LOC100848815, BOLA-DYB	1.72424	69.2547	Cluster1_Enrichment Score: 3.68
IPR007110:Immunoglobulin-like domain	0.158244	FGFR3, KIR2DL5A, BLA-DQB, DSB, BCAN, MOG, MIC1, ZPBP, IL1RAP, BOLA-DRA, LOC788634, UNC5C, BOLA-DRB3, LOC100848815, HAPLN2, BOLA, LOC512672, BTNL2, TIMD4, LOC504295, SLAMF7, LOC786717, AGER, BOLA-DQA2, BOLA-DOB, FCAR, BOLA-DQA5, LOC525599, BOLA-DQB, JSP.1, NCAN, BOLA-DYA, BOLA-DYB	1.23427	94.3581	Cluster1_Enrichment Score: 3.68
IPR013783:Immunoglobulin-like fold	0.25339	FGFR3, KIR2DL5A, IL6ST, BLA-DQB, LEPR, DSB, BCAN, EPHA10, MOG, IL31RA, MIC1, ZPBP, IL1RAP, BOLA-DRA, LOC788634, UNC5C, INSR, BOLA-DRB3, LOC100848815, PHYHIPL, HAPLN2, BOLA, LOC512672, EPB42, LIFR, BTNL2, TIMD4, LOC504295, SLAMF7, LOC786717, AGER, BOLA-DQA2, BOLA-DOB, FCAR, BOLA-DQA5, LOC525599, JSP.1, EPOR, BOLA-DQB, NCAN, BOLA-DYA, BOLA-DYB	1.1336	99.2378	Cluster1_Enrichment Score: 3.68
bta05164:Influenza A	0.265339	BLA-DQB, MAP2K4, HSPA1A, BOLA-DQA2, DDX58, HSPA1L, IKBKE, BOLA-DOB, BOLA-DQA5, BOLA-DRA, BOLA-DQB, BOLA-DRB3, BOLA-DYB, LOC100848815	1.31394	98.219	Cluster1_Enrichment Score: 3.68
bta05152:Tuberculosis	0.436022	BLA-DQB, CTSS, RFXANK, BOLA-DQA2, BOLA-DOB, BOLA-DQA5, CASP8, CAMK2D, BOLA-DRA, BOLA-DQB, BOLA-DRB3, BOLA-DYB, LOC100848815	1.16616	99.9437	Cluster1_Enrichment Score: 3.68
Metal-thiolate cluster	5.52491e-06	MT1A, MT2A, MT1E, MT4, MT3	15.9	0.00745532	Cluster2_Enrichment Score: 3.57
IPR003019:Metallothionein superfamily, eukaryotic	5.71168e-06	MT1A, MT2A, MT1E, MT4, MT3	15.7914	0.00953181	Cluster2_Enrichment Score: 3.57
IPR017854:Metallothionein domain	5.71168e-06	MT1A, MT2A, MT1E, MT4, MT3	15.7914	0.00953181	Cluster2_Enrichment Score: 3.57
IPR023587:Metallothionein domain, vertebrate	5.71168e-06	MT1A, MT2A, MT1E, MT4, MT3	15.7914	0.00953181	Cluster2_Enrichment Score: 3.57
IPR000006:Metallothionein, vertebrate	5.71168e-06	MT1A, MT2A, MT1E, MT4, MT3	15.7914	0.00953181	Cluster2_Enrichment Score: 3.57
IPR018064:Metallothionein, vertebrate, metal binding site	7.56633e-05	MT1A, MT2A, MT1E, MT4	15.7914	0.1262	Cluster2_Enrichment Score: 3.57
region of interest:Beta	0.0100751	MT1A, MT2A, MT3	16.8468	14.5464	Cluster2_Enrichment Score: 3.57
region of interest:Alpha	0.0100751	MT1A, MT2A, MT3	16.8468	14.5464	Cluster2_Enrichment Score: 3.57
metal ion-binding site:Divalent metal cation; cluster A	0.0100751	MT1A, MT2A, MT3	16.8468	14.5464	Cluster2_Enrichment Score: 3.57
metal ion-binding site:Divalent metal cation; cluster B	0.0100751	MT1A, MT2A, MT3	16.8468	14.5464	Cluster2_Enrichment Score: 3.57
bta04978:Mineral absorption	0.130861	ATP1B1, MT1A, ATP1B2, SLC26A9, MT2A, MT1E	2.21408	83.993	Cluster2_Enrichment Score: 3.57
GO:0001594~trace-amine receptor activity	0.000113472	LOC100297846, LOC785236, LOC516101, TAAR1, TAAR5, TAAR2, TAAR3	7.99451	0.17039	Cluster3_Enrichment Score: 3.11
IPR009132:Trace amine receptor	0.000122176	LOC100297846, LOC785236, LOC516101, TAAR1, TAAR5, TAAR2, TAAR3	7.89568	0.203705	Cluster3_Enrichment Score: 3.11
SM01381:SM01381	0.0333822	LOC514235, LOC100297846, DRD1, LOC522609, OR56A3, LOC511569, LOC785236, LOC516101, TAAR1, LOC515414, NMBR, TAAR5, TAAR2, GPR12, TAAR3	1.83398	36.7283	Cluster3_Enrichment Score: 3.11
Transmembrane	0.00382045	ATP1B1, STARD3NL, ATP1B2, IL6ST, LOC789690, PLPPR2, DNAJB12, C23H6ORF25, ANKLE2, MOG, TMEM141, ATP2B2, OR52L1, GRIN2D, KCNK5, LOC515414, CHRNA6, LOC526335, TMEM150C, BOLA, LOC784957, DUOXA2, EFNB3, DUOXA1, EFNB2, CDHR2, LIFR, TIMD4, PIK3IP1, LETM1, OR4E2, TMEM139, CX3CR1, AMFR, BOLA-DYA, LOC786846, BOLA-DYB, DCBLD1, LOC100296421, LOC531174, LOC784925, KEL, MME, LOC101904911, TMCC3, GPR141, TMEM12…	1.12998	5.03423	Cluster4_Enrichment Score: 2.26
Transmembrane helix	0.00425329	ATP1B1, STARD3NL, ATP1B2, IL6ST, LOC789690, PLPPR2, DNAJB12, C23H6ORF25, ANKLE2, MOG, TMEM141, ATP2B2, OR52L1, GRIN2D, KCNK5, LOC515414, CHRNA6, LOC526335, TMEM150C, BOLA, LOC784957, DUOXA2, EFNB3, DUOXA1, EFNB2, CDHR2, LIFR, TIMD4, PIK3IP1, LETM1, OR4E2, TMEM139, CX3CR1, AMFR, BOLA-DYA, LOC786846, BOLA-DYB, DCBLD1, LOC100296421, LOC531174, LOC784925, KEL, MME, LOC101904911, TMCC3, GPR141, TMEM12…	1.12766	5.58953	Cluster4_Enrichment Score: 2.26
Membrane	0.00689353	LOC789690, PLPPR2, ANKLE2, TMEM141, OR52L1, GRIN2D, KCNK5, VNN1, LOC526335, LOC784957, GATM, CDHR2, LIFR, PIK3IP1, TMEM139, LOC786846, BOLA-DYA, BOLA-DYB, DCBLD1, LOC784925, LY6G6C, CACNB2, LOC101904911, TMEM129, TEDDM1, GOLPH3L, SLC28A2, TMEM120A, LOC508687, IFI27L2, VDAC3, GUCY2D, SYNGR4, SYNE3, OR56A3, APOL3, OR56A4, BOLA-DOB, OR52M1, LOC516101, LOC107131142, LOC785431, MARCKSL1, LOC782554, SP…	1.10878	8.91223	Cluster4_Enrichment Score: 2.26
GO:0016021~integral component of membrane	0.00802848	STARD3NL, LOC789690, PLPPR2, DNAJB12, C23H6ORF25, MOG, TMEM141, ACBD3, OR52L1, CHRNA6, LOC526335, LOC515414, BOLA, LOC784957, EFNB3, DUOXA2, DUOXA1, EFNB2, LIFR, TIMD4, PIK3IP1, LETM1, OR4E2, TMEM139, CX3CR1, BOLA-DYA, LOC786846, BOLA-DYB, DCBLD1, LOC100296421, LOC531174, LOC784925, KEL, MME, TMCC3, LOC101904911, GPR141, TMEM129, CD68, SERINC1, TEDDM1, TMEM120A, LOC787584, LOC508687, HILPDA, SLAM…	1.12748	10.8727	Cluster4_Enrichment Score: 2.26
GO:0002474~antigen processing and presentation of peptide antigen via MHC class I	0.00690185	BOLA, LOC512672, LOC788634, JSP.1	6.13963	11.3112	Cluster5_Enrichment Score: 1.63
GO:0019882~antigen processing and presentation	0.00809851	BOLA, MIC1, BLA-DQB, LOC788634, JSP.1, CTSS, PSMB8	3.85315	13.1453	Cluster5_Enrichment Score: 1.63
IPR001039:MHC class I, alpha chain, alpha1/alpha2	0.0195367	BOLA, LOC512672, LOC788634, JSP.1	4.64452	28.0555	Cluster5_Enrichment Score: 1.63
IPR010579:MHC class I, alpha chain, C-terminal	0.0216606	BOLA, LOC788634, JSP.1	6.31654	30.6127	Cluster5_Enrichment Score: 1.63
GO:0003823~antigen binding	0.0386268	BOLA, MIC1, TSPAN4, LOC788634, JSP.1	3.80691	44.6776	Cluster5_Enrichment Score: 1.63
MHC I	0.0440579	BOLA, LOC788634, JSP.1	4.89231	45.5579	Cluster5_Enrichment Score: 1.63
GO:0042612~MHC class I protein complex	0.0452563	BOLA, LOC788634, JSP.1	4.8395	48.3827	Cluster5_Enrichment Score: 1.63
IPR011161:MHC class I-like antigen recognition	0.0472374	BOLA, MIC1, LOC512672, ULBP3, LOC788634, JSP.1	2.63189	55.4061	Cluster5_Enrichment Score: 1.63
bta00983:Drug metabolism - other enzymes	0.000244814	LOC100296421, CES1, LOC540615, LOC508916, UGT2A1, UCK1, UGT2B10, GMPS, IMPDH1, LOC100140261	4.51016	0.319334	Cluster6_Enrichment Score: 1.57
bta00982:Drug metabolism - cytochrome P450	0.00252446	LOC100296421, LOC540615, GSTK1, GSTT1, UGT2A1, GSTT2, ADH7, GSTO1, UGT2B10, LOC100140261	3.07935	3.24801	Cluster6_Enrichment Score: 1.57
bta00980:Metabolism of xenobiotics by cytochrome P450	0.00287707	LOC100296421, LOC540615, GSTK1, GSTT1, UGT2A1, GSTT2, ADH7, GSTO1, UGT2B10, LOC100140261	3.02716	3.69385	Cluster6_Enrichment Score: 1.57
bta05204:Chemical carcinogenesis	0.00334677	LOC100296421, LOC540615, GSTK1, GSTT1, UGT2A1, GSTT2, ADH7, GSTO1, UGT2B10, CYP2C87, LOC100140261	2.78341	4.28479	Cluster6_Enrichment Score: 1.57
bta00040:Pentose and glucuronate interconversions	0.00418005	LOC100296421, SORD, LOC540615, UGT2A1, UGT2B10, LOC100140261, XYLB	4.37138	5.32492	Cluster6_Enrichment Score: 1.57
bta00053:Ascorbate and aldarate metabolism	0.00767765	LOC100296421, LOC540615, UGT2A1, UGT2B10, GULO, LOC100140261	4.63902	9.57793	Cluster6_Enrichment Score: 1.57
bta00830:Retinol metabolism	0.0201561	LOC100296421, LOC540615, DHRS9, UGT2A1, SDR16C5, ADH7, UGT2B10, CYP2C87, LOC100140261	2.60945	23.3555	Cluster6_Enrichment Score: 1.57
bta00480:Glutathione metabolism	0.0459284	GCLC, SRM, GPX5, GSTK1, GSTT1, GSTT2, GSTO1	2.40542	45.892	Cluster6_Enrichment Score: 1.57
IPR002213:UDP-glucuronosyl/UDP-glucosyltransferase	0.0544335	LOC100296421, UGT2A1, UGT2B10, LOC100140261	4.51182	60.7061	Cluster6_Enrichment Score: 1.57
bta00140:Steroid hormone biosynthesis	0.0587074	LOC100296421, LOC540615, UGT2A1, SRD5A1, UGT2B10, COMT, CYP2C87, LOC100140261	2.27882	54.631	Cluster6_Enrichment Score: 1.57
GO:0015020~glucuronosyltransferase activity	0.0984359	LOC100296421, UGT2A1, UGT2B10, LOC100140261	3.55311	78.9289	Cluster6_Enrichment Score: 1.57
GO:0052696~flavonoid glucuronidation	0.170551	LOC100296421, UGT2B10, LOC100140261	3.99076	96.0873	Cluster6_Enrichment Score: 1.57
GO:0009813~flavonoid biosynthetic process	0.170551	LOC100296421, UGT2B10, LOC100140261	3.99076	96.0873	Cluster6_Enrichment Score: 1.57
bta00860:Porphyrin and chlorophyll metabolism	0.177606	LOC100296421, LOC540615, UGT2A1, UGT2B10, LOC100140261	2.25508	92.2256	Cluster6_Enrichment Score: 1.57
Glycosyltransferase	0.41572	LOC100296421, PIGM, FUT7, B3GALNT1, POMT1, EOGT, PARP8, UGT2A1, UGT2B10, PARP1, POFUT1, LOC100140261	1.2	99.9291	Cluster6_Enrichment Score: 1.57
GO:0043231~intracellular membrane-bounded organelle	0.570756	ATP2B2, LOC100296421, SPATA18, ABCA2, AMBRA1, UGT2B10, ATP13A3, INSR, LOC100140261	1.1059	99.9994	Cluster6_Enrichment Score: 1.57
GO:0050907~detection of chemical stimulus involved in sensory perception	0.000424748	LOC517252, LOC784957, LOC785582, LOC522609, LOC785712, LOC784925, LOC510901, LOC789690, LOC523768, LOC785811, OR4M1, LOC787247, LOC616306, LOC785639, LOC104968488, OR4E2, OR12D2, OR12D3, OR4N5, OR4N4, LOC526335, LOC785910	2.34125	0.733618	Cluster7_Enrichment Score: 1.55
GO:0004888~transmembrane signaling receptor activity	0.00576358	LOC517252, LOC784957, LOC785582, LOC522609, LOC785712, LOC784925, LOC510901, LOC789690, LOC523768, LOC785811, OR4M1, LOC787247, LOC616306, LOC785639, LOC104968488, OR4E2, OR12D2, OR12D3, OR4N5, OR4N4, LOC526335, LOC785910	1.9014	8.31999	Cluster7_Enrichment Score: 1.55
Receptor	0.00857585	QRFPR, LOC789690, LOC787247, LOC613909, MGC137098, OR52L1, GRIN2D, LOC515414, LOC526335, CHRNA6, INSR, LOC784957, PROKR1, OR4M1, HNF4G, LOC785162, OR4E2, CX3CR1, LOC521676, AMFR, LOC786846, LOC517252, DRD1, FGFR3, LOC531174, LOC784925, ITGAE, PAQR6, LOC101904911, OR10C1, LOC787584, LOC510901, GRIN1, LOC508687, OR52E4, LOC511570, AGER, OR56A3, LOC511569, OR56A4, OR12D2, OR12D3, OR52M1, P2RX1, P2RX…	1.25154	10.9726	Cluster7_Enrichment Score: 1.55
G-protein coupled receptor	0.0134274	QRFPR, LOC100297846, LOC785582, OR52H1, LOC785431, RRH, LOC789690, LOC782554, LOC787247, LOC785639, LOC613909, MGC137098, OR52L1, OR14J1, TAAR1, LOC526335, LOC783323, LOC515414, TAAR5, TAAR2, TAAR3, LOC784957, LOC523389, LOC522609, PROKR1, OR4M1, ACKR4, LOC785162, LOC517722, LOC104968488, OR4E2, LOC787518, CHRM4, OR2H1, OR5V1, CX3CR1, OR4N5, GRM6, OR4N4, LOC521676, LOC786846, GPR12, LOC787932, LO…	1.28348	16.6752	Cluster7_Enrichment Score: 1.55
IPR000276:G protein-coupled receptor, rhodopsin-like	0.0204973	QRFPR, LOC100297846, LOC785582, OR52H1, LOC785431, RRH, LOC789690, LOC782554, LOC787247, LOC785639, LOC613909, MGC137098, OR52L1, OR14J1, TAAR1, LOC526335, LOC783323, LOC515414, TAAR5, TAAR2, TAAR3, LOC784957, LOC523389, LOC522609, PROKR1, OR4M1, ACKR4, LOC785162, LOC517722, LOC104968488, OR4E2, LOC787518, CHRM4, OR2H1, OR5V1, CX3CR1, OR4N5, OR4N4, LOC521676, LOC786846, GPR12, LOC787932, LOC51725…	1.26211	29.2228	Cluster7_Enrichment Score: 1.55
IPR017452:GPCR, rhodopsin-like, 7TM	0.0216266	QRFPR, LOC100297846, LOC785582, OR52H1, GPR160, LOC785431, RRH, LOC789690, LOC782554, LOC787247, LOC785639, LOC613909, MGC137098, OR52L1, OR14J1, TAAR1, LOC526335, LOC783323, LOC515414, TAAR5, TAAR2, TAAR3, LOC784957, LOC523389, LOC522609, PROKR1, OR4M1, ACKR4, LOC785162, LOC517722, LOC104968488, OR4E2, LOC787518, CHRM4, OR2H1, OR5V1, CX3CR1, OR4N5, OR4N4, LOC521676, LOC786846, GPR12, LOC787932, …	1.25798	30.5725	Cluster7_Enrichment Score: 1.55
Transducer	0.0268651	QRFPR, LOC100297846, LOC785582, OR52H1, LOC785431, RRH, LOC789690, LOC782554, LOC787247, LOC785639, LOC613909, MGC137098, OR52L1, OR14J1, TAAR1, LOC526335, LOC783323, LOC515414, TAAR5, TAAR2, TAAR3, LOC784957, LOC523389, LOC522609, PROKR1, OR4M1, ACKR4, LOC785162, LOC517722, LOC104968488, OR4E2, LOC787518, CHRM4, OR2H1, ACAP1, OR5V1, CX3CR1, OR4N5, GRM6, OR4N4, LOC521676, LOC786846, GPR12, LOC787…	1.24422	30.7529	Cluster7_Enrichment Score: 1.55
GO:0004984~olfactory receptor activity	0.0283981	OR52H1, LOC785582, LOC785431, LOC789690, LOC782554, LOC787247, LOC785639, LOC613909, OR52L1, OR14J1, LOC526335, LOC783323, LOC515414, LOC523389, LOC784957, LOC522609, OR4M1, LOC785162, LOC104968488, LOC517722, OR4E2, LOC787518, OR2H1, OR5V1, OR4N5, OR4N4, LOC521676, LOC786846, LOC787932, LOC517252, LOC531174, LOC784925, OR8H3, LOC523768, LOC514434, LOC101904911, LOC616306, LOC523769, OR10C1, LOC5…	1.29142	35.1404	Cluster7_Enrichment Score: 1.55
Cell membrane	0.0320959	LYPD4, ATP1B2, SLC6A2, LOC789690, SLC6A4, LOC787247, LOC613909, OR52L1, SLC2A4, GRIN2D, VNN1, LOC515414, LOC526335, CHRNA6, TMEM150C, LOC784957, PROKR1, OR4M1, PIK3IP1, LOC785162, RIC8A, OR4E2, CX3CR1, NEU1, LOC521676, LOC786846, DCUN1D3, LOC517252, DRD1, LOC531174, LOC784925, LY6G6C, CACNB2, LOC101904911, ADA, ENTPD8, OR10C1, ARL6IP5, LOC787584, LOC510901, EPB42, GABRA6, GRIN1, LOC508687, OR52E4…	1.18672	35.6106	Cluster7_Enrichment Score: 1.55
Olfaction	0.0334116	OR52H1, LOC785582, LOC785431, LOC789690, LOC782554, LOC787247, LOC785639, LOC613909, OR52L1, OR14J1, LOC526335, LOC783323, LOC515414, LOC523389, LOC784957, LOC522609, OR4M1, LOC785162, LOC104968488, LOC517722, OR4E2, LOC787518, OR2H1, OR5V1, OR4N5, OR4N4, LOC521676, LOC786846, LOC787932, LOC517252, LOC531174, LOC784925, OR8H3, LOC523768, LOC514434, LOC101904911, LOC616306, LOC523769, OR10C1, LOC5…	1.28423	36.7817	Cluster7_Enrichment Score: 1.55
GO:0004930~G-protein coupled receptor activity	0.0339201	QRFPR, LOC785582, OR52H1, LOC785431, LOC789690, LOC782554, LOC787247, LOC785639, LOC613909, MGC137098, OR52L1, OR14J1, LOC526335, LOC783323, LOC515414, LOC784957, LOC523389, LOC522609, PROKR1, OR4M1, LOC785162, LOC104968488, LOC517722, OR4E2, LOC787518, CHRM4, OR2H1, OR5V1, OR4N5, OR4N4, LOC521676, LOC786846, GPR12, LOC787932, LOC517252, LOC531174, LOC784925, OR8H3, LOC523768, LOC514434, LOC10190…	1.25236	40.4645	Cluster7_Enrichment Score: 1.55
IPR000725:Olfactory receptor	0.0363586	OR52H1, LOC785582, LOC785431, LOC789690, LOC782554, LOC787247, LOC785639, LOC613909, OR52L1, OR14J1, LOC526335, LOC783323, LOC515414, LOC523389, LOC784957, LOC522609, OR4M1, LOC785162, LOC104968488, LOC517722, OR4E2, LOC787518, OR2H1, OR5V1, OR4N5, OR4N4, LOC521676, LOC786846, LOC787932, LOC517252, LOC531174, LOC784925, OR8H3, LOC523768, LOC514434, LOC101904911, LOC616306, LOC523769, OR10C1, LOC5…	1.27546	46.103	Cluster7_Enrichment Score: 1.55
Sensory transduction	0.0505052	OR52H1, LOC785582, LOC785431, RRH, LOC789690, LOC782554, LOC787247, LOC785639, LOC613909, OR52L1, OR14J1, LOC526335, LOC783323, LOC515414, LOC784957, LOC523389, LOC522609, OR4M1, LOC785162, LOC104968488, LOC517722, OR4E2, LOC787518, OR2H1, OR5V1, OR4N5, OR4N4, LOC521676, LOC786846, LOC787932, LOC517252, LOC531174, LOC784925, OR8H3, LOC523768, LOC514434, LOC101904911, LOC616306, LOC523769, OR10C1,…	1.24484	50.3094	Cluster7_Enrichment Score: 1.55
GO:0007186~G-protein coupled receptor signaling pathway	0.231121	LOC785582, LOC785431, RRH, LOC789690, LOC782554, LOC787247, LOC785639, OR14J1, LOC515414, LOC526335, INSR, LOC523389, LOC784957, LOC522609, PROKR1, ACKR4, OR4M1, LOC104968488, LOC517722, RIC8A, GNAL, OR4E2, CHRM4, OR2H1, OR5V1, OR4N5, CX3CR1, OR4N4, LOC786846, LOC787932, LOC517252, LOC784925, OR8H3, LOC523768, LOC514434, LOC101904911, LOC616306, LOC523769, OR10C1, LOC785910, ENTPD2, LOC514235, LO…	1.13107	98.9487	Cluster7_Enrichment Score: 1.55
GO:0005886~plasma membrane	0.291466	SEPT5, LYPD4, SLC6A4, LOC789690, C23H6ORF25, LOC787247, LOC613909, MIC1, DIRAS1, OR52L1, SLC2A4, VNN1, UNC5C, LOC515414, LOC526335, BOLA, LOC784957, EFNB3, DUOXA1, POLE, EFNB2, OR4M1, PIK3IP1, BICD2, LOC785162, RIC8A, OR4E2, ALOX15B, CX3CR1, MCMBP, NEU1, LOC521676, LOC786846, DCUN1D3, MDH2, CCDC8, LOC517252, LOC531174, LOC784925, SERPINA12, LY6G6C, HMGCS1, PAQR6, MME, MRAP2, LOC101904911, ENTPD8,…	1.05041	99.2701	Cluster7_Enrichment Score: 1.55
bta04740:Olfactory transduction	0.375836	OR52H1, LOC785582, LOC785431, LOC789690, LOC100300545, LOC787247, OR52D1, LOC785639, LOC613909, OR52L1, LOC785779, OR14J1, LOC526335, LOC515414, LOC784957, LOC523389, LOC522609, OR4M1, LOC785162, LOC104968488, LOC517722, GNAL, LOC787971, LOC531571, OR4E2, LOC787518, OR2H1, OR5V1, OR4N5, OR4N4, LOC521676, LOC786846, LOC787932, LOC517252, LOC531174, LOC784925, OR8H3, LOC523768, LOC514434, LOC101904…	1.05492	99.7882	Cluster7_Enrichment Score: 1.55
GO:0006749~glutathione metabolic process	0.00809851	GSTT4, GSTK1, ETHE1, GSTT1, GSTT2, CLIC1, SOD1	3.85315	13.1453	Cluster8_Enrichment Score: 1.34
IPR012336:Thioredoxin-like fold	0.0220331	GSTT4, NXNL1, FAM213B, GSTT1, GSTT2, CLIC1, NME8, TXNDC17, CLIC3, TXNDC16, GPX5, GSTK1, FAF2, GSTO1, SCO1	1.94156	31.0523	Cluster8_Enrichment Score: 1.34
IPR004045:Glutathione S-transferase, N-terminal	0.0292437	GSTT4, CLIC3, GSTT1, GSTT2, CLIC1, GSTO1	3.38386	39.0629	Cluster8_Enrichment Score: 1.34
GO:0004364~glutathione transferase activity	0.0413055	GSTT4, GSTK1, GSTT1, GSTT2, CLIC1, GSTO1	3.09465	46.9494	Cluster8_Enrichment Score: 1.34
IPR010987:Glutathione S-transferase, C-terminal-like	0.0976101	EEF1B2, GSTT4, CLIC3, GSTT1, GSTT2, CLIC1	2.42944	81.9875	Cluster8_Enrichment Score: 1.34
IPR004046:Glutathione S-transferase, C-terminal	0.409832	GSTT4, GSTT1, GSTT2	2.15337	99.9849	Cluster8_Enrichment Score: 1.34
IPR016129:Peptidase C14, ICE, catalytic subunit p20, active site	0.00728856	CASP6, CASP7, CASP8, CASP2	9.02363	11.4926	Cluster9_Enrichment Score: 1.33
IPR002138:Peptidase C14, caspase non-catalytic subunit p10	0.0158997	CASP6, CASP7, CASP8, CASP2	7.01838	23.4697	Cluster9_Enrichment Score: 1.33
SM00115:CASc	0.018065	CASP6, CASP7, CASP8, CASP2	6.74903	21.7901	Cluster9_Enrichment Score: 1.33
IPR015917:Peptidase C14, caspase precursor p45, core	0.0216606	CASP6, CASP7, CASP8, CASP2	6.31654	30.6127	Cluster9_Enrichment Score: 1.33
IPR001309:Peptidase C14, ICE, catalytic subunit p20	0.0284072	CASP6, CASP7, CASP8, CASP2	5.74231	38.1805	Cluster9_Enrichment Score: 1.33
GO:0097153~cysteine-type endopeptidase activity involved in apoptotic process	0.0848997	CASP6, CASP8, CASP2	5.99588	73.6397	Cluster9_Enrichment Score: 1.33
Thiol protease	0.400814	CASP6, CTSK, CASP7, CASP8, CTSS, CASP2	1.44545	99.9004	Cluster9_Enrichment Score: 1.33
bta04210:Apoptosis	0.534534	CASP6, TRAF2, CASP7, CASP8, TP53	1.3094	99.9954	Cluster9_Enrichment Score: 1.33
*Cluster enrichment threshold was set to 1.3.

## Sheet: S5
Table S5. A) List of genes in four GO catagories: response to stress, response to pain, neuropathy, actin binding. B) GAT 10k permutation test of "indicine-like" genes
A)															B)
Chr	Start	End	Ensembl ID	Gene name	GO_category	IND>=60*	TAU>=60*			respToStress	respToPain	neuropathy	actinBinding		GO_category	Observed	Expected	CI95low	CI95high	Stddev	Fold	l2fold	p-value	q-value
chr1	51022816	51023423	ENSBTAG00000005414	TMSB4	actinBinding	0	1		No. genes	2445	68	56	334		actinBinding	22	29.3841	21	38	5.2806	0.757	-0.4017	0.0931	0.12413
chr1	53530575	53687569	ENSBTAG00000018399	MYH15	actinBinding	1	0								neuropathy	2	2.6696	0	6	1.6414	0.8175	-0.2907	0.5071	0.5071
chr1	57178554	57192433	ENSBTAG00000004599	TAGLN3	actinBinding	0	1								respToStress	166	112.63	95	130	10.4471	1.4697	0.5555	0.0001	0.0004
chr1	57326875	57340896	ENSBTAG00000016556	GCSAM	actinBinding	0	1								respToPain	10	3.7223	1	7	1.9363	2.3294	1.2199	0.005	0.01
chr1	66720537	66754184	ENSBTAG00000001009	HCLS1	actinBinding	0	1
chr1	96925345	96925957	ENSBTAG00000031795		actinBinding	0	1
chr1	104146631	104147374	ENSBTAG00000018312		actinBinding	0	1
chr1	119151123	119157806	ENSBTAG00000011150	PFN2	actinBinding	0	1
chr1	127323050	127416649	ENSBTAG00000023429	PLS1	actinBinding	0	1
chr1	148266955	148295000	ENSBTAG00000007039	FBXO25	actinBinding	0	1
chr10	7554265	7867328	ENSBTAG00000000897	IQGAP2	actinBinding	0	1
chr10	10242751	10313028	ENSBTAG00000025856	JMY	actinBinding	0	1
chr10	15470659	15537499	ENSBTAG00000012681	CORO2B	actinBinding	0	1
chr10	18655256	18829592	ENSBTAG00000007433	MYO9A	actinBinding	0	1
chr10	20524293	20537916	ENSBTAG00000007800	TBC1D21	actinBinding	0	1
chr10	21325414	21345624	ENSBTAG00000009703	MYH7	actinBinding	0	1
chr10	21350297	21377051	ENSBTAG00000040053	MYH6	actinBinding	0	1
chr10	21699229	21708079	ENSBTAG00000012724	AJUBA	actinBinding	0	1
chr10	36546258	36554962	ENSBTAG00000011567	VPS18	actinBinding	0	0
chr10	37355715	37405210	ENSBTAG00000006790	SPTBN5	actinBinding	1	0
chr10	47056204	47065846	ENSBTAG00000005373	TPM1	actinBinding	0	1
chr10	47303876	47796327	ENSBTAG00000003667	TLN2	actinBinding	0	1
chr10	51020033	51240077	ENSBTAG00000021538	MYO1E	actinBinding	0	1
chr10	58026028	58152577	ENSBTAG00000006489	MYO5A	actinBinding	0	1
chr10	58176957	58278067	ENSBTAG00000003763	MYO5C	actinBinding	0	1
chr10	59853461	59943298	ENSBTAG00000031165	TRPM7	actinBinding	0	1
chr10	65111943	65126559	ENSBTAG00000012250	BLOC1S6	actinBinding	0	1
chr10	65766164	65843942	ENSBTAG00000014501	FERMT2	actinBinding	0	1
chr10	67212808	67226749	ENSBTAG00000025311	GMFB	actinBinding	0	1
chr10	71730213	71916529	ENSBTAG00000005984	DAAM1	actinBinding	0	1
chr10	76362023	76699213	ENSBTAG00000025450	SYNE2	actinBinding	0	1
chr10	77201411	77273590	ENSBTAG00000004732	SPTB	actinBinding	0	1
chr10	81023526	81121590	ENSBTAG00000018255	ACTN1	actinBinding	0	1
chr11	13698135	13755248	ENSBTAG00000009076	ADD2	actinBinding	0	0
chr11	25974409	26070971	ENSBTAG00000032521	PLEKHH2	actinBinding	0	1
chr11	27935104	28472632	ENSBTAG00000020614	PRKCE	actinBinding	0	1
chr11	37030009	37241384	ENSBTAG00000006995	SPTBN1	actinBinding	0	1
chr11	37867045	37981414	ENSBTAG00000017469	CCDC88A	actinBinding	0	1
chr11	49423731	49438680	ENSBTAG00000005432	CAPG	actinBinding	0	1
chr11	49933204	49934214	ENSBTAG00000005654	TMSB10	actinBinding	0	1
chr11	54723190	55906462	ENSBTAG00000031669	CTNNA2	actinBinding	0	1
chr11	54764951	55025216	ENSBTAG00000047167		actinBinding	0	1
chr11	63290422	63395507	ENSBTAG00000046117		actinBinding	0	1
chr11	63552997	63591980	ENSBTAG00000009761	ACTR2	actinBinding	0	1
chr11	67334898	67590481	ENSBTAG00000007808	ANTXR1	actinBinding	0	1
chr11	75023805	75027665	ENSBTAG00000003404	PFN4	actinBinding	0	1
chr11	95859894	95867086	ENSBTAG00000015278	ARPC5L	actinBinding	0	1
chr11	101118800	101150880	ENSBTAG00000017976	ABL1	actinBinding	0	1
chr11	101335452	101343787	ENSBTAG00000046484	AIF1L	actinBinding	0	1
chr12	2130595	2695362	ENSBTAG00000012443	DIAPH3	actinBinding	0	0
chr12	16255788	16320221	ENSBTAG00000007079	LCP1	actinBinding	0	1
chr12	33156437	33186087	ENSBTAG00000014619	WASF3	actinBinding	0	0
chr12	87918740	88313548	ENSBTAG00000018237	MYO16	actinBinding	0	1
chr13	20248945	20292114	ENSBTAG00000015910	ITGB1	actinBinding	0	1
chr13	22382763	22496405	ENSBTAG00000013339	NEBL	actinBinding	0	1
chr13	24392819	24417185	ENSBTAG00000044112	MSRB2	actinBinding	1	0
chr13	26772494	26932201	ENSBTAG00000002123	MYO3A	actinBinding	0	1
chr13	33005028	33285264	ENSBTAG00000022000	CACNB2	actinBinding	1	0
chr13	34860211	34965895	ENSBTAG00000027444		actinBinding	0	0
chr13	34922199	34945103	ENSBTAG00000046981		actinBinding	0	1
chr13	38259752	38284536	ENSBTAG00000015434	DSTN	actinBinding	0	1
chr13	48618063	48665879	ENSBTAG00000020465	FERMT1	actinBinding	0	1
chr13	52780803	52808879	ENSBTAG00000001320	VPS16	actinBinding	0	1
chr13	57207491	57293850	ENSBTAG00000015080	PHACTR3	actinBinding	0	1
chr13	63408786	63490256	ENSBTAG00000000512	SNTA1	actinBinding	0	1
chr13	64888626	64912758	ENSBTAG00000003512	MYH7B	actinBinding	0	1
chr13	65957398	66011672	ENSBTAG00000001640	EPB41L1	actinBinding	0	1
chr13	75316423	75318650	ENSBTAG00000046725	TNNC2	actinBinding	0	1
chr14	2054917	2088261	ENSBTAG00000011922	PLEC	actinBinding	0	1
chr14	3870893	4065010	ENSBTAG00000009578	PTK2	actinBinding	0	0
chr14	16971033	17132800	ENSBTAG00000020407	MTSS1	actinBinding	0	1
chr14	33149806	33194416	ENSBTAG00000011205	PPP1R42	actinBinding	1	0
chr14	38614593	38615161	ENSBTAG00000037470		actinBinding	0	1
chr14	59974386	59985200	ENSBTAG00000018352	ABRA	actinBinding	0	1
chr14	64875135	64898581	ENSBTAG00000026963	NCALD	actinBinding	0	1
chr15	20589674	20650077	ENSBTAG00000004672	RDX	actinBinding	0	1
chr15	28318411	28323666	ENSBTAG00000007196	TAGLN	actinBinding	0	1
chr15	35500365	35548981	ENSBTAG00000000986	USH1C	actinBinding	0	1
chr15	40748739	40902329	ENSBTAG00000000700	PARVA	actinBinding	0	0
chr15	41003243	41107850	ENSBTAG00000014855	MICAL2	actinBinding	1	0
chr15	57332143	57419714	ENSBTAG00000003955	MYO7A	actinBinding	0	1
chr15	59499816	59575706	ENSBTAG00000002117	KIF18A	actinBinding	0	1
chr15	78383688	78401416	ENSBTAG00000021707	MYBPC3	actinBinding	0	1
chr16	33163184	33172676	ENSBTAG00000007606	HNRNPU	actinBinding	0	1
chr16	44775432	44797198	ENSBTAG00000003180	TMEM201	actinBinding	0	1
chr16	47757077	47791502	ENSBTAG00000006515	ESPN	actinBinding	0	1
chr16	49259287	49262028	ENSBTAG00000045789	TNNT2	actinBinding	0	1
chr16	49624532	49651879	ENSBTAG00000021576	LMOD1	actinBinding	0	1
chr16	52756766	52762408	ENSBTAG00000013813	KLHL17	actinBinding	0	1
chr16	56552275	56623120	ENSBTAG00000024485	KLHL20	actinBinding	0	1
chr16	66150415	66159807	ENSBTAG00000045582	ARPC5	actinBinding	0	1
chr17	325197	483093	ENSBTAG00000005263	KLHL2	actinBinding	0	1
chr17	4675217	4707558	ENSBTAG00000043963	FHDC1	actinBinding	0	1
chr17	54917417	54946127	ENSBTAG00000021595	HIP1R	actinBinding	0	1
chr17	56573543	56584354	ENSBTAG00000005345	ARPC3	actinBinding	0	1
chr17	56953813	56961603	ENSBTAG00000018369	MYL2	actinBinding	0	1
chr17	65981418	66022389	ENSBTAG00000002695	MYO1H	actinBinding	0	1
chr17	66389870	66434922	ENSBTAG00000018825	SSH1	actinBinding	0	1
chr17	66467521	66542216	ENSBTAG00000007993	CORO1C	actinBinding	0	0
chr17	67768324	68000455	ENSBTAG00000000698	MYO18B	actinBinding	0	0
chr17	70895108	70966968	ENSBTAG00000013153	NF2	actinBinding	0	1
chr17	72629359	72630106	ENSBTAG00000031134	YWHAH	actinBinding	0	1
chr18	1531382	1545901	ENSBTAG00000009358	MTSS1L	actinBinding	0	1
chr18	10781076	10825733	ENSBTAG00000016315	COTL1	actinBinding	0	1
chr18	14694452	14723123	ENSBTAG00000040356	SPIRE2	actinBinding	0	0
chr18	19181972	19212607	ENSBTAG00000020936	NOD2	actinBinding	0	1
chr18	23962442	24002080	ENSBTAG00000003353	SLC6A2	actinBinding	1	0
chr18	48668482	48741185	ENSBTAG00000011215	ACTN4	actinBinding	0	1
chr18	49309015	49313926	ENSBTAG00000005390	GMFG	actinBinding	0	1
chr18	50077666	50154685	ENSBTAG00000004751	SPTBN4	actinBinding	0	1
chr18	53531933	53544919	ENSBTAG00000019604	VASP	actinBinding	0	1
chr18	54101133	54104913	ENSBTAG00000046451		actinBinding	0	1
chr18	54890328	54898858	ENSBTAG00000030769	KPTN	actinBinding	0	1
chr18	56874763	56947774	ENSBTAG00000002580	MYH14	actinBinding	0	1
chr18	57039094	57064720	ENSBTAG00000020080	MYBPC2	actinBinding	0	1
chr18	62717575	62721350	ENSBTAG00000006424	TNNI3	actinBinding	0	1
chr18	62760766	62773032	ENSBTAG00000009512	EPS8L1	actinBinding	0	1
chr19	13157430	13190887	ENSBTAG00000012675	MYO19	actinBinding	0	1
chr19	14939572	14946571	ENSBTAG00000018519	GAS2L2	actinBinding	0	1
chr19	17665144	18023500	ENSBTAG00000015527	MYO1D	actinBinding	0	1
chr19	18027469	18028392	ENSBTAG00000004475	CDK5R1	actinBinding	0	1
chr19	20994380	21082308	ENSBTAG00000017380	MYO18A	actinBinding	0	1
chr19	21443600	21499794	ENSBTAG00000011011	SSH2	actinBinding	0	1
chr19	23168435	23191280	ENSBTAG00000001332	MYO1C	actinBinding	0	1
chr19	27081319	27084643	ENSBTAG00000004915	PFN1	actinBinding	0	0
chr19	28680825	28800880	ENSBTAG00000021151	MYH10	actinBinding	1	0
chr19	29670744	29876650	ENSBTAG00000019107	GAS7	actinBinding	0	1
chr19	29956798	30003344	ENSBTAG00000025337	MYH13	actinBinding	0	0
chr19	30031040	30059203	ENSBTAG00000009702	MYH8	actinBinding	1	0
chr19	30080604	30103436	ENSBTAG00000037794	MYH4	actinBinding	0	1
chr19	30110728	30134757	ENSBTAG00000018204	MYH1	actinBinding	0	1
chr19	30137767	30165109	ENSBTAG00000007090	MYH2	actinBinding	0	1
chr19	30230160	30251091	ENSBTAG00000011803	MYH3	actinBinding	0	0
chr19	34989027	35000650	ENSBTAG00000016161	FLII	actinBinding	0	1
chr19	35047309	35093223	ENSBTAG00000006520	MYO15A	actinBinding	0	1
chr19	37159424	37176235	ENSBTAG00000040521	SAMD14	actinBinding	0	1
chr19	40090995	40131373	ENSBTAG00000030587	LASP1	actinBinding	0	1
chr19	41162358	41177893	ENSBTAG00000038126	WIPF2	actinBinding	0	1
chr19	45493957	45520053	ENSBTAG00000004196	FMNL1	actinBinding	0	1
chr19	45525637	45538595	ENSBTAG00000007083	SPATA32	actinBinding	0	1
chr19	46925386	46938601	ENSBTAG00000021916	MYL4	actinBinding	0	1
chr19	51845406	51851192	ENSBTAG00000024932	FSCN2	actinBinding	0	1
chr2	4819957	4901074	ENSBTAG00000039803	MYO7B	actinBinding	0	1
chr2	5350654	5407851	ENSBTAG00000019177	BIN1	actinBinding	0	1
chr2	14683868	14751322	ENSBTAG00000000937	ITPRID2	actinBinding	0	1
chr2	18054943	18329808	ENSBTAG00000026986	TTN	actinBinding	0	1
chr2	22253662	22294719	ENSBTAG00000001585	WIPF1	actinBinding	0	1
chr2	25973378	26259891	ENSBTAG00000003626	MYO3B	actinBinding	0	1
chr2	29080500	29131828	ENSBTAG00000017743	XIRP2	actinBinding	0	1
chr2	38780333	38785787	ENSBTAG00000012912	ERMN	actinBinding	0	1
chr2	43652958	43979596	ENSBTAG00000026851	FMNL2	actinBinding	0	1
chr2	44546002	44754701	ENSBTAG00000006907	NEB	actinBinding	0	1
chr2	61582125	61585838	ENSBTAG00000001060	CXCR4	actinBinding	0	1
chr2	65892592	65912704	ENSBTAG00000003401	ACTR3	actinBinding	0	0
chr2	80166217	80369680	ENSBTAG00000011256	MYO1B	actinBinding	0	1
chr2	106978526	107006143	ENSBTAG00000010386	ARPC2	actinBinding	0	1
chr2	107145491	107169192	ENSBTAG00000018543	VIL1	actinBinding	0	1
chr2	107620705	107621826	ENSBTAG00000031052	CDK5R2	actinBinding	0	1
chr2	108203750	108225840	ENSBTAG00000040338	OBSL1	actinBinding	0	1
chr2	121610859	121616754	ENSBTAG00000008336	HPCA	actinBinding	0	1
chr2	125014818	125113212	ENSBTAG00000006667	EPB41	actinBinding	0	1
chr2	125507620	125558651	ENSBTAG00000002727	PHACTR4	actinBinding	0	1
chr2	126399312	126469335	ENSBTAG00000018374	WASF2	actinBinding	0	1
chr2	129388770	129437616	ENSBTAG00000014885	MYOM3	actinBinding	0	1
chr2	133789485	133926170	ENSBTAG00000004554	CAPZB	actinBinding	0	1
chr2	136193743	136239981	ENSBTAG00000003822	CROCC	actinBinding	0	1
chr20	6836625	6848939	ENSBTAG00000026369	ENC1	actinBinding	0	1
chr20	9330175	9419040	ENSBTAG00000001961	MAP1B	actinBinding	0	1
chr20	56295179	56572213	ENSBTAG00000020126	MYO10	actinBinding	1	0
chr21	23546102	23564310	ENSBTAG00000017711	WHAMM	actinBinding	0	1
chr21	23577846	23668524	ENSBTAG00000017715	HOMER2	actinBinding	0	1
chr21	27346491	27348447	ENSBTAG00000008624	TLNRD1	actinBinding	0	1
chr21	32644740	32689060	ENSBTAG00000021144	PSTPIP1	actinBinding	0	1
chr21	38276192	38276344	ENSBTAG00000031558		actinBinding	0	1
chr21	45519654	45522305	ENSBTAG00000015053	CFL2	actinBinding	0	1
chr21	55810061	55829462	ENSBTAG00000014001	MAP1A	actinBinding	0	1
chr21	61618876	61653533	ENSBTAG00000019916	CLMN	actinBinding	1	0
chr21	61855015	61963799	ENSBTAG00000003526	SYNE3	actinBinding	1	0
chr21	66675974	66738876	ENSBTAG00000009293	EVL	actinBinding	0	1
chr21	70827525	70839732	ENSBTAG00000007187	INF2	actinBinding	0	1
chr22	357512	370121	ENSBTAG00000017547	DBNL	actinBinding	0	1
chr22	892005	1069280	ENSBTAG00000011628	EGFR	actinBinding	0	1
chr22	11478629	11496681	ENSBTAG00000012963	VILL	actinBinding	0	1
chr22	12549676	12558895	ENSBTAG00000046512	XIRP1	actinBinding	0	0
chr22	12767735	12799652	ENSBTAG00000009774	MOBP	actinBinding	0	1
chr22	13075303	13192146	ENSBTAG00000009430	MYRIP	actinBinding	0	1
chr22	16958695	16967839	ENSBTAG00000007964	ARPC4	actinBinding	0	1
chr22	32534126	32550296	ENSBTAG00000021508	LMOD3	actinBinding	1	0
chr22	43467864	43548273	ENSBTAG00000019989	PXK	actinBinding	0	1
chr22	43674720	43815706	ENSBTAG00000022004	FLNB	actinBinding	0	1
chr22	48988984	48991875	ENSBTAG00000045757	TNNC1	actinBinding	0	1
chr22	49182445	49227366	ENSBTAG00000002960	TWF2	actinBinding	0	1
chr22	51187154	51200326	ENSBTAG00000011580	DAG1	actinBinding	0	0
chr22	53202766	53208551	ENSBTAG00000008394	MYL3	actinBinding	0	0
chr22	53598839	53602003	ENSBTAG00000008099	CCR5	actinBinding	0	1
chr23	3431407	3687495	ENSBTAG00000021237	DST	actinBinding	0	1
chr23	9422868	9437261	ENSBTAG00000034287	TULP1	actinBinding	0	1
chr23	13775149	13829110	ENSBTAG00000021381	DAAM2	actinBinding	0	1
chr23	27503183	27505457	ENSBTAG00000020554	AIF1	actinBinding	0	1
chr23	39646543	39781557	ENSBTAG00000016924	CAP2	actinBinding	0	1
chr23	43052892	43647528	ENSBTAG00000012039	PHACTR1	actinBinding	0	1
chr24	32611658	32646496	ENSBTAG00000003035	IMPACT	actinBinding	0	1
chr24	37673546	37791756	ENSBTAG00000019585	MYOM1	actinBinding	0	1
chr24	37820258	37829300	ENSBTAG00000016024	MYL12A	actinBinding	0	1
chr24	39312037	39404644	ENSBTAG00000019251	EPB41L3	actinBinding	0	1
chr24	43323645	43488851	ENSBTAG00000010542	SPIRE1	actinBinding	0	1
chr24	46196113	46290465	ENSBTAG00000002624	PSTPIP2	actinBinding	0	1
chr24	49955620	50154207	ENSBTAG00000019455	MYO5B	actinBinding	0	1
chr25	2691854	2704324	ENSBTAG00000019123	MEFV	actinBinding	0	1
chr25	2992452	2995606	ENSBTAG00000020107	DNASE1	actinBinding	0	0
chr25	14218281	14343745	ENSBTAG00000015988	MYH11	actinBinding	0	1
chr25	26392492	26397916	ENSBTAG00000008631	CORO1A	actinBinding	0	1
chr25	34393880	34528240	ENSBTAG00000000781	HIP1	actinBinding	0	1
chr25	35102455	35109898	ENSBTAG00000003617	ALKBH4	actinBinding	0	1
chr25	37546485	37559078	ENSBTAG00000046248	ARPC1B	actinBinding	0	1
chr25	37564390	37587556	ENSBTAG00000004242	ARPC1A	actinBinding	0	1
chr25	38755868	38757762	ENSBTAG00000046517		actinBinding	0	1
chr25	39292721	39302192	ENSBTAG00000003191	FSCN1	actinBinding	0	1
chr26	30840113	30971458	ENSBTAG00000003265	ADD3	actinBinding	0	1
chr26	34339430	34414796	ENSBTAG00000019327	NRAP	actinBinding	0	1
chr26	35198881	35385824	ENSBTAG00000004899	ABLIM1	actinBinding	0	0
chr27	312538	376193	ENSBTAG00000009387	MYOM2	actinBinding	0	1
chr27	18244331	18258187	ENSBTAG00000007089	FRG1	actinBinding	1	0
chr28	9403202	9450916	ENSBTAG00000009696	ACTN2	actinBinding	0	0
chr28	22419203	24270401	ENSBTAG00000045699	CTNNA3	actinBinding	0	1
chr28	29799037	29805747	ENSBTAG00000021132	SYNPO2L	actinBinding	0	1
chr28	30053806	30166317	ENSBTAG00000021879	VCL	actinBinding	0	1
chr28	32807351	33587986	ENSBTAG00000013300	KCNMA1	actinBinding	0	0
chr29	590732	644582	ENSBTAG00000012010	PANX1	actinBinding	0	1
chr29	25994182	26014859	ENSBTAG00000011869	CSRP3	actinBinding	0	1
chr29	29178388	29261283	ENSBTAG00000000052	PKNOX2	actinBinding	0	1
chr29	44638896	44642280	ENSBTAG00000021455	CFL1	actinBinding	0	1
chr29	45230682	45242282	ENSBTAG00000022244	ACTN3	actinBinding	0	1
chr29	45358814	45438945	ENSBTAG00000005929	SPTBN2	actinBinding	0	1
chr29	45870040	45877738	ENSBTAG00000031590	SSH3	actinBinding	0	1
chr29	45974636	45980142	ENSBTAG00000004783	CORO1B	actinBinding	0	1
chr29	50218484	50233948	ENSBTAG00000022158	TNNT3	actinBinding	0	1
chr29	50238211	50276209	ENSBTAG00000010447	LSP1	actinBinding	0	1
chr29	50285049	50287648	ENSBTAG00000010880	TNNI2	actinBinding	0	1
chr29	50933806	50949800	ENSBTAG00000022147	EPS8L2	actinBinding	0	0
chr3	1058468	1130225	ENSBTAG00000014151	RCSD1	actinBinding	0	1
chr3	16376436	16403812	ENSBTAG00000033217	TPM3	actinBinding	0	1
chr3	19679350	19683836	ENSBTAG00000018071	TMOD4	actinBinding	0	1
chr3	30810109	30854190	ENSBTAG00000014295	CAPZA1	actinBinding	0	0
chr3	33749803	33757985	ENSBTAG00000001845		actinBinding	0	1
chr3	48763975	48794136	ENSBTAG00000020345	CNN3	actinBinding	0	1
chr3	66998944	67053966	ENSBTAG00000008921	NEXN	actinBinding	0	1
chr3	72477171	72478766	ENSBTAG00000006600		actinBinding	0	1
chr3	86650798	86718972	ENSBTAG00000030671	HOOK1	actinBinding	0	0
chr3	100935637	100972708	ENSBTAG00000016377	IPP	actinBinding	0	1
chr3	106638795	106667878	ENSBTAG00000013363	CAP1	actinBinding	0	1
chr3	107180352	107389223	ENSBTAG00000021024	MACF1	actinBinding	0	1
chr3	108547857	108555472	ENSBTAG00000007300	FHL3	actinBinding	0	1
chr3	117584073	117637812	ENSBTAG00000000634	MLPH	actinBinding	0	1
chr3	118074855	118096926	ENSBTAG00000010164	ESPNL	actinBinding	0	1
chr4	12038499	12381524	ENSBTAG00000024426	PPP1R9A	actinBinding	0	1
chr4	20153135	20233615	ENSBTAG00000009786	SCIN	actinBinding	0	1
chr4	51781849	51836823	ENSBTAG00000004072	CAPZA2	actinBinding	0	1
chr4	61165438	61242549	ENSBTAG00000009218	ANLN	actinBinding	0	1
chr4	66855715	66880967	ENSBTAG00000016220	WIPF3	actinBinding	0	1
chr4	77317209	77333095	ENSBTAG00000006377	MYO1G	actinBinding	1	0
chr4	88746219	88755270	ENSBTAG00000002157	LMOD2	actinBinding	0	1
chr4	88776840	88856547	ENSBTAG00000004643	WASL	actinBinding	0	1
chr4	92629363	92637487	ENSBTAG00000009365	FSCN3	actinBinding	0	1
chr4	93609408	93636607	ENSBTAG00000006253	FLNC	actinBinding	0	1
chr4	99475015	99580189	ENSBTAG00000013953	CALD1	actinBinding	0	1
chr4	114375967	114394483	ENSBTAG00000017680	NOS3	actinBinding	0	1
chr5	29804689	29898282	ENSBTAG00000012342	LIMA1	actinBinding	0	1
chr5	30320681	30372554	ENSBTAG00000016593	FMNL3	actinBinding	0	0
chr5	36847869	36859266	ENSBTAG00000020938	TWF1	actinBinding	0	1
chr5	40703505	40916225	ENSBTAG00000016260	LRRK2	actinBinding	0	1
chr5	44094624	44097706	ENSBTAG00000019157	LRRC10	actinBinding	0	1
chr5	55986061	56002079	ENSBTAG00000016913	AVIL	actinBinding	0	1
chr5	56712795	56738762	ENSBTAG00000014655	MYO1A	actinBinding	0	1
chr5	64841326	64856203	ENSBTAG00000013822	GAS2L3	actinBinding	0	0
chr5	65737956	65840833	ENSBTAG00000011392	MYBPC1	actinBinding	0	1
chr5	75094866	75179909	ENSBTAG00000010402	MYH9	actinBinding	0	0
chr5	91770303	91771388	ENSBTAG00000013207	CAPZA3	actinBinding	0	1
chr5	94673755	94749093	ENSBTAG00000000369	EPS8	actinBinding	0	1
chr5	107498778	107514651	ENSBTAG00000011902	WASHC1	actinBinding	1	0
chr5	109664103	109737010	ENSBTAG00000048271	MICAL3	actinBinding	0	1
chr5	110040663	110092020	ENSBTAG00000002539	TRIOBP	actinBinding	0	1
chr5	112261806	112372282	ENSBTAG00000002630	MRTFA	actinBinding	0	1
chr5	115517820	115572329	ENSBTAG00000021978	PARVB	actinBinding	0	1
chr5	115583627	115608935	ENSBTAG00000008057	PARVG	actinBinding	0	1
chr6	7251253	7289661	ENSBTAG00000002574	MYOZ2	actinBinding	0	1
chr6	7388728	7590933	ENSBTAG00000006434	SYNPO2	actinBinding	0	1
chr6	20415893	20416639	ENSBTAG00000038232		actinBinding	0	1
chr6	36285494	36432426	ENSBTAG00000024957	SNCA	actinBinding	0	1
chr6	61872553	62222095	ENSBTAG00000010677	LIMCH1	actinBinding	0	0
chr6	88695940	88739180	ENSBTAG00000013718	GC	actinBinding	1	0
chr6	93340874	93398475	ENSBTAG00000019633	SHROOM3	actinBinding	0	1
chr6	107929464	108018486	ENSBTAG00000021128	ADD1	actinBinding	0	1
chr6	109330259	109343607	ENSBTAG00000012575	MAEA	actinBinding	0	1
chr6	110136880	110178474	ENSBTAG00000013607	WDR1	actinBinding	0	1
chr6	119107715	119213224	ENSBTAG00000015926	ABLIM2	actinBinding	0	1
chr7	5335661	5367540	ENSBTAG00000020709	MAP1S	actinBinding	0	0
chr7	5804898	5913540	ENSBTAG00000011125	MYO9B	actinBinding	0	1
chr7	7923143	7948265	ENSBTAG00000004553	TPM4	actinBinding	0	1
chr7	12391794	12395710	ENSBTAG00000000764	GIPC1	actinBinding	0	1
chr7	17106394	17114222	ENSBTAG00000011207	CNN1	actinBinding	1	0
chr7	17671971	17688355	ENSBTAG00000011356	CAMSAP3	actinBinding	0	1
chr7	18351370	18388976	ENSBTAG00000007661	MYO1F	actinBinding	0	1
chr7	40254115	40254661	ENSBTAG00000020353	PFN3	actinBinding	0	1
chr7	40312121	40325975	ENSBTAG00000011400	DBN1	actinBinding	0	1
chr7	45159981	45162941	ENSBTAG00000020764	CNN2	actinBinding	0	1
chr7	46035068	46038731	ENSBTAG00000014676	SHROOM1	actinBinding	0	0
chr7	51688098	51880519	ENSBTAG00000014182	CTNNA1	actinBinding	0	1
chr7	54285455	54437207	ENSBTAG00000030499	FCHSD1	actinBinding	0	1
chr7	62502507	62637900	ENSBTAG00000004896	ABLIM3	actinBinding	0	1
chr7	64020057	64027999	ENSBTAG00000013744	SYNPO	actinBinding	0	1
chr7	64031684	64048678	ENSBTAG00000025136	MYOZ3	actinBinding	0	1
chr7	64359563	64406299	ENSBTAG00000014809	ANXA6	actinBinding	0	1
chr7	105359723	105360594	ENSBTAG00000030204		actinBinding	0	1
chr8	31463624	31464959	ENSBTAG00000048272		actinBinding	0	1
chr8	60267452	60274815	ENSBTAG00000011424	TPM2	actinBinding	0	1
chr8	60281244	60312068	ENSBTAG00000025868	TLN1	actinBinding	0	1
chr8	63180883	63269863	ENSBTAG00000014719	TMOD1	actinBinding	0	1
chr8	63703647	63767456	ENSBTAG00000007659	CORO2A	actinBinding	0	1
chr8	69871349	69896984	ENSBTAG00000045887	DMTN	actinBinding	0	1
chr8	100213153	100219346	ENSBTAG00000004996	FAM206A	actinBinding	0	1
chr8	100221980	100277722	ENSBTAG00000004997	CTNNAL1	actinBinding	0	1
chr8	112578066	112639758	ENSBTAG00000019915	GSN	actinBinding	0	1
chr9	15670077	15763485	ENSBTAG00000016751	MYO6	actinBinding	0	0
chr9	37022764	37026932	ENSBTAG00000002082	MARCKS	actinBinding	0	1
chr9	40520685	40591232	ENSBTAG00000016627	WASF1	actinBinding	0	1
chr9	41186215	41197416	ENSBTAG00000008147	MICAL1	actinBinding	1	0
chr9	69916605	70027346	ENSBTAG00000005960	EPB41L2	actinBinding	0	0
chr9	82244598	82330643	ENSBTAG00000016498	PHACTR2	actinBinding	0	1
chr9	82762003	83311756	ENSBTAG00000009665	UTRN	actinBinding	0	1
chr9	90276613	90670346	ENSBTAG00000009362	SYNE1	actinBinding	0	1
chr9	96598249	96643275	ENSBTAG00000010347	EZR	actinBinding	0	1
chr9	98421510	99568077	ENSBTAG00000018996	PRKN	actinBinding	0	1
chr9	99649026	100180707	ENSBTAG00000011106	PACRG	actinBinding	0	1
chr10	28357075	28439037	ENSBTAG00000016236	SLC12A6	neuropathy	0	0
chr10	43495561	43569743	ENSBTAG00000014312	ATL1	neuropathy	0	1
chr10	89756991	89852261	ENSBTAG00000020480	SPTLC2	neuropathy	0	1
chr10	102697553	102766261	ENSBTAG00000013138	TDP1	neuropathy	0	1
chr11	10235834	10253077	ENSBTAG00000004887	DCTN1	neuropathy	0	0
chr14	9109762	9165926	ENSBTAG00000000711	NDRG1	neuropathy	0	1
chr14	39757054	39776010	ENSBTAG00000012608	GDAP1	neuropathy	0	1
chr15	14640226	14707505	ENSBTAG00000016557	MTMR2	neuropathy	0	1
chr15	42970987	43480821	ENSBTAG00000043981	SBF2	neuropathy	0	1
chr16	42561715	42581003	ENSBTAG00000005314	MFN2	neuropathy	0	0
chr16	44080103	44212899	ENSBTAG00000004966	KIF1B	neuropathy	0	1
chr16	47719088	47751042	ENSBTAG00000016728	PLEKHG5	neuropathy	0	1
chr17	45375500	45399233	ENSBTAG00000013951	CHFR	neuropathy	1	0
chr17	58405437	58418688	ENSBTAG00000001303	HSPB8	neuropathy	0	1
chr17	65678454	65699847	ENSBTAG00000000031	TRPV4	neuropathy	0	1
chr18	1829597	1850873	ENSBTAG00000019810	AARS	neuropathy	0	1
chr18	2962722	2976537	ENSBTAG00000015677	KARS	neuropathy	0	1
chr18	7982465	8027130	ENSBTAG00000009428	GAN	neuropathy	0	0
chr18	50017095	50025049	ENSBTAG00000017333	PRX	neuropathy	0	1
chr18	56632968	56646924	ENSBTAG00000008518	MED25	neuropathy	0	1
chr19	33357141	33382707	ENSBTAG00000019070	PMP22	neuropathy	0	1
chr19	55118592	55153750	ENSBTAG00000002633	SEPT9	neuropathy	0	0
chr2	20828934	20832040	ENSBTAG00000016030	HOXD10	neuropathy	0	1
chr2	30093697	30184706	ENSBTAG00000002425	SCN9A	neuropathy	0	1
chr2	121679989	121712437	ENSBTAG00000018065	YARS	neuropathy	0	1
chr20	24659525	24660204	ENSBTAG00000022714	HSPB3	neuropathy	0	1
chr20	63097314	63111305	ENSBTAG00000017889	CCT5	neuropathy	0	1
chr21	68507134	68568024	ENSBTAG00000016598	DYNC1H1	neuropathy	0	1
chr22	59862214	59877343	ENSBTAG00000010193	RAB7A	neuropathy	0	1
chr24	21268846	21316549	ENSBTAG00000018954	ELp2	neuropathy	0	1
chr25	10288891	10325021	ENSBTAG00000005622	LITAF	neuropathy	0	1
chr25	34858435	34861074	ENSBTAG00000011969	HSPB1	neuropathy	0	1
chr26	40118556	40141989	ENSBTAG00000013641	BAG3	neuropathy	0	0
chr27	219420	264986	ENSBTAG00000008585	ARHGEF10	neuropathy	0	1
chr28	19012870	19015927	ENSBTAG00000046409	EGR2	neuropathy	0	1
chr29	41713367	41724760	ENSBTAG00000002503	BSCL2	neuropathy	0	1
chr29	46923946	46947691	ENSBTAG00000022185	IGHMBP2	neuropathy	0	1
chr3	8229236	8234089	ENSBTAG00000033835	MPZ	neuropathy	0	1
chr3	14019444	14037555	ENSBTAG00000003060	NTRK1	neuropathy	0	0
chr3	14696144	14715262	ENSBTAG00000017574	LMNA	neuropathy	0	0
chr3	28124615	28125503	ENSBTAG00000007446	NGF	neuropathy	0	1
chr4	66102956	66156434	ENSBTAG00000018972	GARS	neuropathy	0	1
chr5	77608406	77682214	ENSBTAG00000005453	FGD4	neuropathy	0	1
chr5	108079510	108207083	ENSBTAG00000005221	WNK1	neuropathy	0	1
chr5	110261032	110280622	ENSBTAG00000004822	SOX10	neuropathy	0	1
chr7	3947069	3978183	ENSBTAG00000001764	NCAN	neuropathy	1	0
chr7	16176856	16215655	ENSBTAG00000012032	PDE4A	neuropathy	0	1
chr7	16465942	16523297	ENSBTAG00000013362	DNM2	neuropathy	0	1
chr7	62392880	62446567	ENSBTAG00000017151	SH3TC2	neuropathy	0	1
chr8	73180100	73184369	ENSBTAG00000021949	NEFL	neuropathy	0	1
chr8	87215438	87281104	ENSBTAG00000002220	SPTLC1	neuropathy	0	1
chr8	100163708	100212829	ENSBTAG00000004991	ELP1	neuropathy	0	1
chr9	40873047	41046003	ENSBTAG00000005827	FIG4	neuropathy	0	1
chrX	59804943	59827385	ENSBTAG00000019703	PRPS1	neuropathy
chrX	79402956	79473209	ENSBTAG00000010018	ATP7A	neuropathy
chrX	84715936	84723342	ENSBTAG00000020512	GJB1	neuropathy
chr1	109721967	109729694	ENSBTAG00000009336	LXN	respToPain	0	1
chr1	113387231	113502393	ENSBTAG00000002075	MME	respToPain	1	0
chr1	135191077	135518801	ENSBTAG00000015377	EPHB1	respToPain	0	1
chr1	138348896	138384864	ENSBTAG00000011634	ACPP	respToPain	0	1
chr10	10945425	10999244	ENSBTAG00000012866	THBS4	respToPain	0	1
chr10	21245092	21257926	ENSBTAG00000007053	ZFHX2	respToPain	0	1
chr11	9467061	9646849	ENSBTAG00000015575	TACR1	respToPain	0	1
chr11	100972721	100988364	ENSBTAG00000023797	PRDM12	respToPain	0	1
chr11	104554824	104572619	ENSBTAG00000004508	DBH	respToPain	0	1
chr11	105182214	105394448	ENSBTAG00000007882	CACNA1B	respToPain	1	0
chr13	54714619	54727493	ENSBTAG00000017198	CHRNA4	respToPain	0	1
chr13	65172554	65202229	ENSBTAG00000010024	MMP24	respToPain	0	1
chr14	23373836	23395443	ENSBTAG00000000914	OPRK1	respToPain	0	1
chr14	25218586	25222991	ENSBTAG00000004924	PENK	respToPain	0	0
chr14	37721677	37776858	ENSBTAG00000002062	TRPA1	respToPain	0	1
chr14	46644609	46649827	ENSBTAG00000047330	FABP5	respToPain	0	1
chr15	81828654	81860220	ENSBTAG00000000376	P2RX3	respToPain	1	0
chr16	718146	759737	ENSBTAG00000011461	ADORA1	respToPain	0	1
chr16	52360276	52365505	ENSBTAG00000021294	VWA1	respToPain	0	1
chr17	45573970	45577518	ENSBTAG00000007496	P2RX2	respToPain	1	0
chr17	56217944	56275072	ENSBTAG00000008948	P2RX7	respToPain	0	1
chr17	70869039	70884644	ENSBTAG00000013152	NIPSNAP1	respToPain	0	1
chr18	14757332	14759082	ENSBTAG00000023731	MC1R	respToPain	0	0
chr18	23962442	24002080	ENSBTAG00000003353	SLC6A2	respToPain	1	0
chr18	55540749	55569682	ENSBTAG00000023369	GRIN2D	respToPain	1	0
chr18	62028038	62047353	ENSBTAG00000013550	PRKCG	respToPain	0	1
chr19	6237391	6239838	ENSBTAG00000009292	TMEM100	respToPain	0	1
chr19	16232968	16234839	ENSBTAG00000037811	CCL2	respToPain	0	1
chr19	24890751	24913053	ENSBTAG00000018880	TRPV1	respToPain	0	1
chr19	27727925	27733393	ENSBTAG00000020252	NLGN2	respToPain	1	0
chr19	30400967	30401380	ENSBTAG00000046290	PIRT	respToPain	1	0
chr19	38202539	38207784	ENSBTAG00000005045	GIP	respToPain	0	1
chr2	20759890	20761196	ENSBTAG00000015840	HOXD1	respToPain	0	1
chr2	30093697	30184706	ENSBTAG00000002425	SCN9A	respToPain	0	1
chr2	30321635	30415283	ENSBTAG00000018520	SCN1A	respToPain	0	1
chr20	56709603	56758641	ENSBTAG00000016444	RETREG1	respToPain	1	0
chr20	63111708	63127170	ENSBTAG00000017885	FAM173B	respToPain	0	1
chr21	736183	737792	ENSBTAG00000002186	NDN	respToPain	0	0
chr22	12145566	12234035	ENSBTAG00000046911	SCN10A	respToPain	0	1
chr22	12275353	12356183	ENSBTAG00000017174	SCN11A	respToPain	0	1
chr22	32732392	32877802	ENSBTAG00000003110	FAM19A4	respToPain	1	0
chr22	53613211	53614323	ENSBTAG00000013586	CCR2	respToPain	0	1
chr25	8554540	8655588	ENSBTAG00000007887	GRIN2A	respToPain	0	0
chr25	26437044	26444129	ENSBTAG00000016156	MAPK3	respToPain	0	1
chr27	37422653	37437162	ENSBTAG00000003649	POMK	respToPain	0	1
chr28	13562993	13615888	ENSBTAG00000000570	RET	respToPain	0	1
chr29	12105147	12324134	ENSBTAG00000027868		respToPain	0	1
chr29	43208833	43215736	ENSBTAG00000008644	KCNK4	respToPain	0	1
chr3	14019444	14037555	ENSBTAG00000003060	NTRK1	respToPain	0	0
chr3	16059671	16067748	ENSBTAG00000007517	CHRNB2	respToPain	0	1
chr4	14920664	14929428	ENSBTAG00000015356	TAC1	respToPain	0	1
chr4	44892394	45289293	ENSBTAG00000003658	RELN	respToPain	0	1
chr4	65830992	65845186	ENSBTAG00000000745	AQP1	respToPain	0	1
chr4	85436727	86002071	ENSBTAG00000032077	KCND2	respToPain	0	1
chr4	114424078	114428038	ENSBTAG00000007762	ASIC3	respToPain	0	1
chr4	114429163	114433469	ENSBTAG00000007766	CDK5	respToPain	0	1
chr5	89217219	89222769	ENSBTAG00000010530	IAPP	respToPain	0	1
chr5	104163582	104173568	ENSBTAG00000004541	LPAR5	respToPain	0	1
chr5	105663225	105664712	ENSBTAG00000016646	KCNA1	respToPain	0	1
chr6	2415744	2423445	ENSBTAG00000047586	NPY1R	respToPain	0	1
chr7	5781793	5792042	ENSBTAG00000011136	NR2F6	respToPain	0	1
chr7	13249309	13506224	ENSBTAG00000014828	CACNA1A	respToPain	0	1
chr7	65631969	65649628	ENSBTAG00000011131	NMUR2	respToPain	0	1
chr8	59669823	59676238	ENSBTAG00000012809	PHF24	respToPain	0	1
chr9	39107807	39259883	ENSBTAG00000011851	FYN	respToPain	0	1
chr9	84704655	84817694	ENSBTAG00000044181	GRM1	respToPain	0	0
chr9	90889142	90897698	ENSBTAG00000013400	VIP	respToPain	0	1
chr9	92152082	92209694	ENSBTAG00000019719	OPRM1	respToPain	0	1
chr1	351708	362907	ENSBTAG00000020035	RCAN1	respToStress	0	1
chr1	1223586	1233673	ENSBTAG00000035175	DONSON	respToStress	0	0
chr1	1467704	1496151	ENSBTAG00000021819	IFNAR1	respToStress	0	1
chr1	1593295	1627137	ENSBTAG00000015212	IFNAR2	respToStress	0	1
chr1	3113949	3122613	ENSBTAG00000018854	SOD1	respToStress	1	0
chr1	6157625	6174155	ENSBTAG00000004139	BACH1	respToStress	0	1
chr1	6490671	6517408	ENSBTAG00000020122	USP16	respToStress	0	1
chr1	8811792	8861602	ENSBTAG00000000648	ADAMTS5	respToStress	0	0
chr1	9607382	9921004	ENSBTAG00000017753	APP	respToStress	0	1
chr1	20664990	20798853	ENSBTAG00000019314	USP25	respToStress	0	1
chr1	22290120	22300252	ENSBTAG00000012908	HSPA13	respToStress	0	0
chr1	22455500	22474290	ENSBTAG00000034347	RBM11	respToStress	0	1
chr1	37803108	37866950	ENSBTAG00000023652	PROS1	respToStress	0	1
chr1	42743866	42802957	ENSBTAG00000014889	DCBLD2	respToStress	0	1
chr1	44199315	44254410	ENSBTAG00000015010	TBC1D23	respToStress	0	1
chr1	46543385	46554479	ENSBTAG00000010987	NFKBIZ	respToStress	0	1
chr1	53103996	53169038	ENSBTAG00000003585	CD47	respToStress	0	1
chr1	56722581	56818961	ENSBTAG00000014441	CD96	respToStress	0	1
chr1	57054879	57145880	ENSBTAG00000001209	PHLDB2	respToStress	0	1
chr1	58015564	58028842	ENSBTAG00000040144		respToStress	0	1
chr1	58085014	58125875	ENSBTAG00000001235	CD200R1L	respToStress	0	1
chr1	60856308	60957246	ENSBTAG00000006451	GAP43	respToStress	0	1
chr1	65310826	65462923	ENSBTAG00000048057	GSK3B	respToStress	0	0
chr1	65742633	65802423	ENSBTAG00000022155	FSTL1	respToStress	0	0
chr1	65922482	65928617	ENSBTAG00000015892	NDUFB4	respToStress	0	1
chr1	66552011	66659954	ENSBTAG00000001920	POLQ	respToStress	0	1
chr1	67255524	67344655	ENSBTAG00000003865	CASR	respToStress	0	1
chr1	67422932	67443491	ENSBTAG00000011140	FAM162A	respToStress	0	1
chr1	67559268	67589062	ENSBTAG00000021791	PARP9	respToStress	0	1
chr1	67588920	67597019	ENSBTAG00000009933	DTX3L	respToStress	0	1
chr1	67613092	67659266	ENSBTAG00000016656	PARP14	respToStress	0	1
chr1	70504978	70557887	ENSBTAG00000011383	SNX4	respToStress	0	1
chr1	71629579	71653254	ENSBTAG00000013317	RNF168	respToStress	0	1
chr1	71710368	71721053	ENSBTAG00000006388	FBXO45	respToStress	0	1
chr1	71765081	71791874	ENSBTAG00000009614	NRROS	respToStress	0	1
chr1	71867089	71952257	ENSBTAG00000047856	PAK2	respToStress	0	1
chr1	72122240	72297319	ENSBTAG00000020378	DLG1	respToStress	0	1
chr1	72670963	72684269	ENSBTAG00000023600	APOD	respToStress	0	1
chr1	74383828	74467298	ENSBTAG00000019514	OPA1	respToStress	0	1
chr1	78012414	78283420	ENSBTAG00000015460	TP63	respToStress	0	1
chr1	80179482	80202388	ENSBTAG00000001511	BCL6	respToStress	0	1
chr1	80596924	80649363	ENSBTAG00000012467	MASP1	respToStress	0	1
chr1	81097435	81121112	ENSBTAG00000005122	KNG1	respToStress	0	1
chr1	81127291	81135756	ENSBTAG00000001265	HRG	respToStress	0	1
chr1	81202132	81209114	ENSBTAG00000000522	AHSG	respToStress	0	1
chr1	81725703	81784999	ENSBTAG00000014915	ETV5	respToStress	0	0
chr1	82301321	82426795	ENSBTAG00000017103	MAP3K13	respToStress	0	1
chr1	83090390	83091984	ENSBTAG00000019014	MAGEF1	respToStress	0	1
chr1	83466847	83484338	ENSBTAG00000012881	EIF4G1	respToStress	0	1
chr1	83595844	83609419	ENSBTAG00000019336	DVL3	respToStress	0	1
chr1	83616037	83625122	ENSBTAG00000011414	EIF2B5	respToStress	0	1
chr1	87949654	88075267	ENSBTAG00000005946	USP13	respToStress	0	1
chr1	88632287	88663997	ENSBTAG00000012463	ZMAT3	respToStress	0	1
chr1	95159026	95166199	ENSBTAG00000012023	GPX6	respToStress	1	0
chr1	95475798	95536054	ENSBTAG00000023814	ECT2	respToStress	0	1
chr1	95795892	95799185	ENSBTAG00000010874	GHSR	respToStress	0	1
chr1	96789067	97194001	ENSBTAG00000011742	TNIK	respToStress	0	1
chr1	97824479	97843625	ENSBTAG00000004154	SKIL	respToStress	0	1
chr1	99090972	99143289	ENSBTAG00000005871	MECOM	respToStress	0	1
chr1	100540220	100587970	ENSBTAG00000031709	PDCD10	respToStress	0	1
chr1	107774353	107834443	ENSBTAG00000017416	KPNA4	respToStress	0	0
chr1	107879883	107892248	ENSBTAG00000008078	TRIM59	respToStress	0	0
chr1	108285283	108291983	ENSBTAG00000015150	IL12A	respToStress	0	1
chr1	111027804	111033868	ENSBTAG00000009012	PTX3	respToStress	1	0
chr1	114236034	114281045	ENSBTAG00000006142	DHX36	respToStress	0	1
chr1	115834618	115836268	ENSBTAG00000001465	P2RY1	respToStress	0	1
chr1	117588523	117640789	ENSBTAG00000015837	P2RY12	respToStress	0	1
chr1	118495012	118536744	ENSBTAG00000009106	EIF2A	respToStress	0	1
chr1	118537063	118539344	ENSBTAG00000009104	SERP1	respToStress	0	1
chr1	118612164	118657811	ENSBTAG00000018402	TSC22D2	respToStress	0	1
chr1	120403009	120404088	ENSBTAG00000045633	AGTR1	respToStress	0	1
chr1	123322467	123444003	ENSBTAG00000007331	PLOD2	respToStress	0	0
chr1	127485981	127590752	ENSBTAG00000011529	ATR	respToStress	0	1
chr1	128532757	128536371	ENSBTAG00000040061	ZBTB38	respToStress	0	1
chr1	130554555	130643416	ENSBTAG00000002896	KPNA6	respToStress	0	1
chr1	131429580	131530578	ENSBTAG00000006909	PIK3CB	respToStress	0	1
chr1	133269145	133310063	ENSBTAG00000008299	IL20RB	respToStress	0	1
chr1	133319427	133395740	ENSBTAG00000018427	NCK1	respToStress	0	1
chr1	135191077	135518801	ENSBTAG00000015377	EPHB1	respToStress	0	1
chr1	136833122	136903149	ENSBTAG00000000526	TOPBP1	respToStress	0	1
chr1	137960492	137993315	ENSBTAG00000004495	UBA5	respToStress	0	1
chr1	140044681	140046241	ENSBTAG00000018749	NUDT16	respToStress	0	1
chr1	140061251	140332232	ENSBTAG00000009258	NEK11	respToStress	0	1
chr1	140334903	140348547	ENSBTAG00000007462	ASTE1	respToStress	0	1
chr1	143119272	143155057	ENSBTAG00000008471	MX2	respToStress	0	1
chr1	143176083	143204865	ENSBTAG00000030913	MX1	respToStress	0	1
chr1	143737582	143755849	ENSBTAG00000030836	ZBTB21	respToStress	0	1
chr1	144887619	144890448	ENSBTAG00000003134	CRYAA	respToStress	0	1
chr1	145057828	145075459	ENSBTAG00000021771	PTTG1IP	respToStress	0	1
chr1	145830610	145871792	ENSBTAG00000021901	TRPM2	respToStress	0	1
chr1	146114659	146120826	ENSBTAG00000048090	UBE2G2	respToStress	0	1
chr1	146207250	146216697	ENSBTAG00000011437		respToStress	0	1
chr1	148009651	148016981	ENSBTAG00000004777	S100B	respToStress	1	0
chr1	151370526	151411483	ENSBTAG00000001771	DYRK1A	respToStress	1	0
chr1	153233567	153320510	ENSBTAG00000020787	PIK3R4	respToStress	0	1
chr1	155833805	156185921	ENSBTAG00000030581	TBC1D5	respToStress	1	0
chr10	1116669	1212429	ENSBTAG00000018852	APC	respToStress	0	1
chr10	2161055	2193663	ENSBTAG00000011338	NREP	respToStress	0	1
chr10	4374429	4391820	ENSBTAG00000002357	TICAM2	respToStress	0	1
chr10	5653453	5655684	ENSBTAG00000047719	DRD1	respToStress	1	0
chr10	6725117	6853171	ENSBTAG00000000081	COL4A3BP	respToStress	0	1
chr10	6896503	6935034	ENSBTAG00000004028	POLK	respToStress	0	1
chr10	7777600	7788321	ENSBTAG00000000898	F2RL2	respToStress	0	1
chr10	7879496	7897150	ENSBTAG00000020199	F2R	respToStress	0	1
chr10	7956084	7964929	ENSBTAG00000034848	F2RL1	respToStress	0	1
chr10	8038070	8052118	ENSBTAG00000020202	CRHBP	respToStress	0	1
chr10	9040253	9300567	ENSBTAG00000005016	AP3B1	respToStress	0	1
chr10	10945425	10999244	ENSBTAG00000012866	THBS4	respToStress	0	1
chr10	11052483	11103578	ENSBTAG00000001619	SERINC5	respToStress	0	1
chr10	11401913	11425951	ENSBTAG00000015732	PSMC6	respToStress	0	1
chr10	11438273	11488427	ENSBTAG00000015716	ERO1A	respToStress	0	0
chr10	11773706	11786080	ENSBTAG00000002163	PTGER2	respToStress	0	1
chr10	12151281	12176608	ENSBTAG00000012352	PARP16	respToStress	0	1
chr10	12383331	12413251	ENSBTAG00000015155	HACD3	respToStress	0	1
chr10	13195494	13212891	ENSBTAG00000000372	TIPIN	respToStress	0	1
chr10	13238265	13312611	ENSBTAG00000033983	MAP2K1	respToStress	0	1
chr10	13507839	13583291	ENSBTAG00000000625	SMAD6	respToStress	0	1
chr10	13958174	13980371	ENSBTAG00000012599	SMAD3	respToStress	0	1
chr10	14354690	14626128	ENSBTAG00000000218	MAP2K5	respToStress	0	1
chr10	15080222	15092340	ENSBTAG00000008378	FEM1B	respToStress	0	1
chr10	15470659	15537499	ENSBTAG00000012681	CORO2B	respToStress	0	1
chr10	15835507	15867515	ENSBTAG00000009030	NOX5	respToStress	0	1
chr10	20632357	20639714	ENSBTAG00000006366	NFATC4	respToStress	0	1
chr10	20665546	20669690	ENSBTAG00000018422	RIPK3	respToStress	0	1
chr10	20687230	20689253	ENSBTAG00000010238	LTB4R	respToStress	0	1
chr10	20692299	20696624	ENSBTAG00000040056	LTB4R2	respToStress	0	1
chr10	20810613	20816425	ENSBTAG00000002705	REC8	respToStress	0	1
chr10	20870284	20878569	ENSBTAG00000011934	PCK2	respToStress	0	0
chr10	21325414	21345624	ENSBTAG00000009703	MYH7	respToStress	0	1
chr10	21350297	21377051	ENSBTAG00000040053	MYH6	respToStress	0	1
chr10	21383451	21386379	ENSBTAG00000009701	IL25	respToStress	0	1
chr10	21438715	21443574	ENSBTAG00000019692	BCL2L2	respToStress	0	1
chr10	21580449	21581861	ENSBTAG00000005952	CEBPE	respToStress	0	1
chr10	21658161	21663680	ENSBTAG00000012726	PSMB5	respToStress	0	1
chr10	21699229	21708079	ENSBTAG00000012724	AJUBA	respToStress	0	1
chr10	25716677	25731504	ENSBTAG00000015148	METTL3	respToStress	0	0
chr10	26402507	26404000	ENSBTAG00000008792	RNASE6	respToStress	0	0
chr10	26702990	26706505	ENSBTAG00000002748	PIP4P1	respToStress	0	1
chr10	26706595	26709174	ENSBTAG00000002745	APEX1	respToStress	0	1
chr10	26799840	26814032	ENSBTAG00000009374	PARP2	respToStress	0	1
chr10	26841794	26858144	ENSBTAG00000009372	TTC5	respToStress	0	1
chr10	28357075	28439037	ENSBTAG00000016236	SLC12A6	respToStress	0	0
chr10	33950024	34069008	ENSBTAG00000032518	SPRED1	respToStress	0	0
chr10	34202006	34280992	ENSBTAG00000021872	RASGRP1	respToStress	0	1
chr10	35314025	35329297	ENSBTAG00000002006	THBS1	respToStress	0	0
chr10	35707709	35804772	ENSBTAG00000014351	EIF2AK4	respToStress	0	1
chr10	35984430	36013346	ENSBTAG00000019076	PAK6	respToStress	0	1
chr10	36368263	36403938	ENSBTAG00000002918	RAD51	respToStress	0	0
chr10	36619650	36715000	ENSBTAG00000010380	INO80	respToStress	0	0
chr10	37078592	37095809	ENSBTAG00000001694	TYRO3	respToStress	0	0
chr10	37288355	37336641	ENSBTAG00000015142	MAPKBP1	respToStress	1	0
chr10	37828797	37885860	ENSBTAG00000008868	CAPN3	respToStress	0	1
chr10	42715368	42747213	ENSBTAG00000004931	POLE2	respToStress	0	0
chr10	43357139	43484579	ENSBTAG00000014792	MAP4K5	respToStress	0	1
chr10	44101816	44114905	ENSBTAG00000011225	TMX1	respToStress	0	1
chr10	45205473	45212956	ENSBTAG00000006703	PTGDR	respToStress	0	1
chr10	45317789	45324398	ENSBTAG00000007638	PIF1	respToStress	1	0
chr10	45700243	45709247	ENSBTAG00000039462	PCLAF	respToStress	0	1
chr10	46471349	46570989	ENSBTAG00000008805	USP3	respToStress	0	1
chr10	46946054	46949421	ENSBTAG00000012898	RPS27L	respToStress	0	1
chr10	48088919	48268869	ENSBTAG00000038920	VPS13C	respToStress	0	1
chr10	48949618	49750993	ENSBTAG00000015904	RORA	respToStress	0	1
chr10	49860062	49904536	ENSBTAG00000009615	ANXA2	respToStress	0	1
chr10	54498979	54500227	ENSBTAG00000031396		respToStress	0	1
chr10	54536537	54624769	ENSBTAG00000013793	NEDD4	respToStress	0	1
chr10	58336606	58340848	ENSBTAG00000005429		respToStress	0	1
chr10	59227895	59282939	ENSBTAG00000014890	CYP19A1	respToStress	0	1
chr10	62436178	62467099	ENSBTAG00000008771	MYEF2	respToStress	1	0
chr10	65111943	65126559	ENSBTAG00000012250	BLOC1S6	respToStress	0	1
chr10	65492593	65522895	ENSBTAG00000016246	DUOX1	respToStress	1	0
chr10	65525530	65537070	ENSBTAG00000016242	DUOXA1	respToStress	1	0
chr10	65536979	65540482	ENSBTAG00000016239	DUOXA2	respToStress	1	0
chr10	65541112	65558771	ENSBTAG00000016234	DUOX2	respToStress	1	0
chr10	67576390	67631089	ENSBTAG00000040151	GCH1	respToStress	0	1
chr10	67681787	67735314	ENSBTAG00000019120	WDHD1	respToStress	0	1
chr10	68073407	68110299	ENSBTAG00000010795	ATG14	respToStress	0	1
chr10	71152285	71161697	ENSBTAG00000019421	DACT1	respToStress	0	1
chr10	72005597	72027740	ENSBTAG00000003371	JKAMP	respToStress	0	1
chr10	73153517	73363530	ENSBTAG00000030801	MNAT1	respToStress	0	1
chr10	74095881	74139364	ENSBTAG00000020935	HIF1A	respToStress	0	1
chr10	76961607	76979552	ENSBTAG00000040551	ZBTB1	respToStress	0	1
chr10	76992202	76994112	ENSBTAG00000007807	HSPA2	respToStress	0	1
chr10	77421464	77502096	ENSBTAG00000005897	FNTB	respToStress	0	1
chr10	77989585	78165236	ENSBTAG00000019819	FUT8	respToStress	0	1
chr10	79600115	79620580	ENSBTAG00000016311	EIF2S1	respToStress	0	1
chr10	80078677	80113797	ENSBTAG00000001945	ARG2	respToStress	0	1
chr10	80180315	80245861	ENSBTAG00000014334	ZFYVE26	respToStress	0	1
chr10	80248849	80631540	ENSBTAG00000018971	RAD51B	respToStress	0	1
chr10	80965364	80970846	ENSBTAG00000025434	ZFP36L1	respToStress	0	1
chr10	81344977	81375402	ENSBTAG00000010052	EXD2	respToStress	0	1
chr10	82128379	82273227	ENSBTAG00000027080	SLC8A3	respToStress	0	1
chr10	82728773	82806769	ENSBTAG00000005700	MAP3K9	respToStress	0	1
chr10	84869482	84912770	ENSBTAG00000011041	ZFYVE1	respToStress	0	1
chr10	85006250	85073421	ENSBTAG00000011757	PSEN1	respToStress	0	1
chr10	85511321	85513973	ENSBTAG00000009271	PNMA1	respToStress	0	1
chr10	86595706	86608816	ENSBTAG00000013688	PGF	respToStress	0	0
chr10	86671004	86694839	ENSBTAG00000019279	MLH3	respToStress	0	0
chr10	86883739	86887169	ENSBTAG00000004322	FOS	respToStress	0	1
chr10	87110563	87132202	ENSBTAG00000025405	BATF	respToStress	0	1
chr10	88242180	88266347	ENSBTAG00000012004	TGFB3	respToStress	0	1
chr10	89026341	89044338	ENSBTAG00000008735	VASH1	respToStress	0	0
chr10	89544117	89589129	ENSBTAG00000002704	POMT2	respToStress	0	1
chr10	89891033	89914239	ENSBTAG00000008133	ALKBH1	respToStress	0	1
chr10	89923193	89958906	ENSBTAG00000008136	SNW1	respToStress	0	1
chr10	93904711	93965166	ENSBTAG00000008083	SEL1L	respToStress	0	1
chr10	102020147	102300271	ENSBTAG00000046684	FOXN3	respToStress	0	1
chr10	102697553	102766261	ENSBTAG00000013138	TDP1	respToStress	0	1
chr11	332458	427685	ENSBTAG00000005828	MERTK	respToStress	0	1
chr11	1156954	1199792	ENSBTAG00000024105	BCL2L11	respToStress	0	0
chr11	2221056	2222399	ENSBTAG00000009510	ADRA2B	respToStress	0	0
chr11	2526186	2537850	ENSBTAG00000014090	ARID5A	respToStress	0	1
chr11	2784990	2793644	ENSBTAG00000021920	SEMA4C	respToStress	0	1
chr11	4502869	4599212	ENSBTAG00000043999	REV1	respToStress	0	0
chr11	5907340	6000528	ENSBTAG00000019697	NPAS2	respToStress	0	1
chr11	6610556	6660137	ENSBTAG00000013023	MAP4K4	respToStress	0	1
chr11	6721485	6757777	ENSBTAG00000006343	IL1R2	respToStress	0	1
chr11	6876948	6929909	ENSBTAG00000005273	IL1R1	respToStress	0	1
chr11	7020020	7045388	ENSBTAG00000005704	IL1RL2	respToStress	0	1
chr11	7121609	7141103	ENSBTAG00000018571	IL1RL1	respToStress	0	0
chr11	7196920	7221257	ENSBTAG00000033748	IL18RAP	respToStress	0	1
chr11	9467061	9646849	ENSBTAG00000015575	TACR1	respToStress	0	1
chr11	9723269	9766920	ENSBTAG00000013108	HK2	respToStress	0	0
chr11	10071901	10089833	ENSBTAG00000018578	LOXL3	respToStress	0	0
chr11	10089786	10093086	ENSBTAG00000020124	HTRA2	respToStress	0	1
chr11	10093115	10096146	ENSBTAG00000020123	AUP1	respToStress	0	1
chr11	12371180	12387041	ENSBTAG00000012212	CYP26B1	respToStress	0	1
chr11	12894979	13123270	ENSBTAG00000013290	DYSF	respToStress	0	1
chr11	13572118	13576257	ENSBTAG00000004562	CD207	respToStress	0	1
chr11	14176298	14281717	ENSBTAG00000012519	XDH	respToStress	0	1
chr11	14834022	14887359	ENSBTAG00000008223	NLRC4	respToStress	0	1
chr11	19578982	19621259	ENSBTAG00000008703	EIF2AK2	respToStress	0	1
chr11	20493493	20499001	ENSBTAG00000010531	CYP1B1	respToStress	0	1
chr11	21579432	21761348	ENSBTAG00000016442	MAP4K3	respToStress	0	1
chr11	25585493	25587785	ENSBTAG00000003553	ZFP36L2	respToStress	0	1
chr11	26402682	26427596	ENSBTAG00000000223	PPM1B	respToStress	0	1
chr11	27935104	28472632	ENSBTAG00000020614	PRKCE	respToStress	0	1
chr11	28576347	28668899	ENSBTAG00000003711	EPAS1	respToStress	0	0
chr11	28985138	29053248	ENSBTAG00000008987	SOCS5	respToStress	0	1
chr11	29648305	29730536	ENSBTAG00000002742	MSH2	respToStress	0	1
chr11	29968150	29989441	ENSBTAG00000001424	MSH6	respToStress	0	1
chr11	36371087	36395686	ENSBTAG00000008068	ERLEC1	respToStress	0	1
chr11	36424173	36524445	ENSBTAG00000020262	PSME4	respToStress	0	1
chr11	37575270	37649696	ENSBTAG00000011104	RTN4	respToStress	0	1
chr11	38161134	38200964	ENSBTAG00000008909	PNPT1	respToStress	0	1
chr11	40548044	40650666	ENSBTAG00000033801	VRK2	respToStress	0	1
chr11	40656144	40744419	ENSBTAG00000005870	FANCL	respToStress	0	1
chr11	43500946	43527753	ENSBTAG00000015386	REL	respToStress	0	1
chr11	44206549	44365502	ENSBTAG00000038011	SH3RF3	respToStress	0	0
chr11	44451547	44467795	ENSBTAG00000019628	EDAR	respToStress	0	1
chr11	45690020	45699417	ENSBTAG00000012637	C11H2orf40	respToStress	0	0
chr11	45780703	45829966	ENSBTAG00000015205	NCK2	respToStress	0	1
chr11	46349422	46360402	ENSBTAG00000010349	IL1A	respToStress	0	1
chr11	46410277	46418787	ENSBTAG00000001321	IL1B	respToStress	0	1
chr11	46481775	46490168	ENSBTAG00000013675	IL37	respToStress	0	0
chr11	46507142	46509336	ENSBTAG00000039476		respToStress	0	0
chr11	46543294	46550484	ENSBTAG00000002085	IL36G	respToStress	0	0
chr11	46569595	46573057	ENSBTAG00000002087	IL36A	respToStress	1	0
chr11	46575178	46584984	ENSBTAG00000002088	IL36B	respToStress	1	0
chr11	46621379	46625624	ENSBTAG00000039839	IL36RN	respToStress	0	0
chr11	46636522	46639761	ENSBTAG00000018012	IL1F10	respToStress	0	0
chr11	46699166	46706152	ENSBTAG00000019665	IL1RN	respToStress	0	0
chr11	47302536	47384700	ENSBTAG00000000184	EIF2AK3	respToStress	0	1
chr11	47787639	47795270	ENSBTAG00000018054	FABP1	respToStress	0	1
chr11	48149255	48171946	ENSBTAG00000020947	RNF103	respToStress	0	1
chr11	49060227	49062860	ENSBTAG00000047449		respToStress	0	1
chr11	49095620	49096943	ENSBTAG00000047816		respToStress	0	1
chr11	49135531	49140113	ENSBTAG00000031828		respToStress	0	1
chr11	49260841	49264015	ENSBTAG00000023997	VAMP8	respToStress	0	0
chr11	62471609	62528075	ENSBTAG00000020865	PELI1	respToStress	0	1
chr11	63429725	63458565	ENSBTAG00000016720	RAB1A	respToStress	0	1
chr11	63552997	63591980	ENSBTAG00000009761	ACTR2	respToStress	0	1
chr11	63639742	63672178	ENSBTAG00000019456	SPRED2	respToStress	0	1
chr11	65813300	65826759	ENSBTAG00000011727	ETAA1	respToStress	0	1
chr11	66762701	66788487	ENSBTAG00000009658	PLEK	respToStress	0	0
chr11	66840544	66933742	ENSBTAG00000018401	APLF	respToStress	1	0
chr11	67187149	67193866	ENSBTAG00000000992	BMP10	respToStress	0	1
chr11	70914104	70953329	ENSBTAG00000031347	SPDYA	respToStress	0	1
chr11	71403125	71826561	ENSBTAG00000031335	BABAM2	respToStress	0	1
chr11	72181230	72183230	ENSBTAG00000018164	FNDC4	respToStress	0	1
chr11	72555805	72573334	ENSBTAG00000013403	AGBL5	respToStress	0	1
chr11	75052326	75063188	ENSBTAG00000003409	FKBP1B	respToStress	0	1
chr11	78579476	78666984	ENSBTAG00000011155	PUM2	respToStress	0	0
chr11	78695354	78719306	ENSBTAG00000011154	SDC1	respToStress	0	0
chr11	80969916	80998105	ENSBTAG00000020059	2001-01-01	respToStress	0	1
chr11	81010036	81072212	ENSBTAG00000018256	SMC6	respToStress	0	1
chr11	82824017	82855964	ENSBTAG00000009906	DDX1	respToStress	0	1
chr11	87898074	87940943	ENSBTAG00000001141	ADAM17	respToStress	0	1
chr11	88584862	88587166	ENSBTAG00000021187	ID2	respToStress	0	1
chr11	90012630	90029927	ENSBTAG00000016061	RSAD2	respToStress	0	1
chr11	92577651	92664126	ENSBTAG00000008232	DAB2IP	respToStress	0	1
chr11	93219287	93245045	ENSBTAG00000006716	PTGS1	respToStress	0	1
chr11	96115572	96119306	ENSBTAG00000007662	HSPA5	respToStress	0	1
chr11	96278654	96511560	ENSBTAG00000010271	MAPKAP1	respToStress	0	1
chr11	98161639	98170664	ENSBTAG00000006957	SLC2A8	respToStress	0	1
chr11	98196090	98229896	ENSBTAG00000012844	LRSAM1	respToStress	0	1
chr11	98325785	98395251	ENSBTAG00000003525	STXBP1	respToStress	0	1
chr11	98474464	98478912	ENSBTAG00000004695	CDK9	respToStress	0	1
chr11	98793763	98797809	ENSBTAG00000014149	LCN2	respToStress	0	1
chr11	98895393	98902043	ENSBTAG00000030608	SWI5	respToStress	0	1
chr11	99411393	99437846	ENSBTAG00000013030	LRRC8A	respToStress	0	1
chr11	100219226	100227150	ENSBTAG00000020305	TOR1A	respToStress	0	1
chr11	100791339	100843336	ENSBTAG00000020747	ASS1	respToStress	0	1
chr11	101118800	101150880	ENSBTAG00000017976	ABL1	respToStress	0	1
chr11	102372061	102452693	ENSBTAG00000024822	SETX	respToStress	0	1
chr11	103572295	103607342	ENSBTAG00000020490	NACC2	respToStress	0	1
chr11	103876015	103883072	ENSBTAG00000006572	CARD9	respToStress	0	1
chr11	103939070	103964031	ENSBTAG00000023933	SEC16A	respToStress	0	1
chr11	103986874	104030692	ENSBTAG00000022799	NOTCH1	respToStress	0	0
chr11	104359430	104367667	ENSBTAG00000019721	REXO4	respToStress	0	1
chr11	104455975	104464046	ENSBTAG00000013242	MYMK	respToStress	0	1
chr11	104554824	104572619	ENSBTAG00000004508	DBH	respToStress	0	1
chr11	105182214	105394448	ENSBTAG00000007882	CACNA1B	respToStress	1	0
chr11	106125018	106152298	ENSBTAG00000046775	MAN1B1	respToStress	1	0
chr11	106183598	106189094	ENSBTAG00000048125	ENTPD2	respToStress	1	0
chr11	106231444	106233013	ENSBTAG00000015081	PAXX	respToStress	1	0
chr11	106296537	106311429	ENSBTAG00000010497	TRAF2	respToStress	1	0
chr11	106822997	106831824	ENSBTAG00000048155	FCN1	respToStress	0	0
chr11	106856171	106994803	ENSBTAG00000047998	COL5A1	respToStress	0	1
chr11	107191850	107193047	ENSBTAG00000019017	IFITM2	respToStress	1	0
chr11	107214414	107220027	ENSBTAG00000001076	NLRP6	respToStress	0	0
chr11	107260653	107261718	ENSBTAG00000019018		respToStress	0	1
chr12	12741069	12782474	ENSBTAG00000008924	TNFSF11	respToStress	0	1
chr12	13183734	13266310	ENSBTAG00000034785	DNAJC15	respToStress	0	1
chr12	16184646	16242341	ENSBTAG00000007073	CPB2	respToStress	0	1
chr12	17960583	17967118	ENSBTAG00000019501	NUDT15	respToStress	1	0
chr12	18196465	18316589	ENSBTAG00000006640	RB1	respToStress	0	1
chr12	19543053	19556013	ENSBTAG00000008173	TRIM13	respToStress	0	1
chr12	21915747	22005338	ENSBTAG00000044105	FOXO1	respToStress	0	0
chr12	28332887	28445729	ENSBTAG00000011597	PDS5B	respToStress	0	1
chr12	28637213	28688200	ENSBTAG00000000988	BRCA2	respToStress	0	1
chr12	30136998	30159808	ENSBTAG00000013201	ALOX5AP	respToStress	0	0
chr12	30352990	30357922	ENSBTAG00000018103	HMGB1	respToStress	0	0
chr12	32352254	32357227	ENSBTAG00000010690	PDX1	respToStress	0	1
chr12	34673864	34757696	ENSBTAG00000018300	TNFRSF19	respToStress	0	1
chr12	36076412	36105865	ENSBTAG00000025402	IL17D	respToStress	0	1
chr12	36529631	36579763	ENSBTAG00000003934	PSPC1	respToStress	0	1
chr12	36656631	36727198	ENSBTAG00000025400	PARP4	respToStress	0	1
chr12	48104081	48123367	ENSBTAG00000002129	KLF5	respToStress	0	1
chr12	52417589	52424159	ENSBTAG00000008259	ACOD1	respToStress	0	1
chr12	76958978	77024110	ENSBTAG00000012065	DNAJC3	respToStress	0	1
chr12	77032586	77176916	ENSBTAG00000004401	UGGT2	respToStress	0	1
chr12	78507683	78546608	ENSBTAG00000020412	RAP2A	respToStress	0	0
chr12	79432789	79483799	ENSBTAG00000032234	STK24	respToStress	0	1
chr12	80056876	80227030	ENSBTAG00000005682	UBAC2	respToStress	0	1
chr12	83026396	83093936	ENSBTAG00000014043	ERCC5	respToStress	0	1
chr12	87606118	87613800	ENSBTAG00000015868	LIG4	respToStress	0	1
chr12	90508105	90514384	ENSBTAG00000007411	F7	respToStress	0	1
chr12	90516721	90530178	ENSBTAG00000016385	F10	respToStress	0	1
chr12	90532576	90541989	ENSBTAG00000019440	PROZ	respToStress	0	1
chr12	90562966	90589009	ENSBTAG00000020093	CUL4A	respToStress	0	1
chr12	90609710	90621680	ENSBTAG00000010242	LAMP1	respToStress	0	1
chr12	90821803	90850163	ENSBTAG00000019964	GAS6	respToStress	0	1
chr13	789380	1695139	ENSBTAG00000008338	PLCB1	respToStress	0	1
chr13	2474411	2518380	ENSBTAG00000017679	PAK5	respToStress	0	1
chr13	15984602	16002940	ENSBTAG00000017243	GATA3	respToStress	0	1
chr13	16187650	16210886	ENSBTAG00000013925	KIN	respToStress	1	0
chr13	17093614	17185063	ENSBTAG00000010664	PRKCQ	respToStress	0	1
chr13	17486172	17509050	ENSBTAG00000021951	RBM17	respToStress	0	1
chr13	17650891	17690062	ENSBTAG00000004147	FBH1	respToStress	0	1
chr13	24392819	24417185	ENSBTAG00000044112	MSRB2	respToStress	1	0
chr13	28078762	28117627	ENSBTAG00000016401	OPTN	respToStress	0	1
chr13	28138043	28163336	ENSBTAG00000016406	MCM10	respToStress	0	1
chr13	29778732	29803330	ENSBTAG00000016451	HSPA14	respToStress	0	0
chr13	29813365	29835882	ENSBTAG00000010210	SUV39H2	respToStress	0	0
chr13	29840395	29874417	ENSBTAG00000010220	DCLRE1C	respToStress	0	1
chr13	31945012	31952941	ENSBTAG00000018463	VIM	respToStress	0	1
chr13	32544524	32644278	ENSBTAG00000038048	MRC1	respToStress	0	1
chr13	33619259	33665129	ENSBTAG00000002280	KIF5B	respToStress	0	1
chr13	35600313	35626614	ENSBTAG00000011600	MAP3K8	respToStress	0	1
chr13	35779557	35795569	ENSBTAG00000010330	LYZL1	respToStress	0	1
chr13	36372779	36448920	ENSBTAG00000018263	WAC	respToStress	0	1
chr13	38546389	38554838	ENSBTAG00000003425	MGME1	respToStress	0	1
chr13	38841092	38855175	ENSBTAG00000008825	POLR3F	respToStress	0	1
chr13	41910591	41911910	ENSBTAG00000012407	FOXA2	respToStress	0	1
chr13	42951021	42960765	ENSBTAG00000004273	CST7	respToStress	0	1
chr13	43187469	43240717	ENSBTAG00000001420	ABHD12	respToStress	0	1
chr13	43526442	43538233	ENSBTAG00000007648	NET1	respToStress	0	1
chr13	47195829	47256120	ENSBTAG00000002578	ZMYND11	respToStress	0	1
chr13	47492959	47515677	ENSBTAG00000017346	RASSF2	respToStress	0	1
chr13	47788530	47794602	ENSBTAG00000006065	PCNA	respToStress	0	1
chr13	48282728	48394530	ENSBTAG00000014048	SHLD1	respToStress	0	1
chr13	48489739	48532765	ENSBTAG00000014623	MCM8	respToStress	0	1
chr13	49550050	49561303	ENSBTAG00000005111	BMP2	respToStress	0	0
chr13	51797279	51809475	ENSBTAG00000013545	MAVS	respToStress	0	1
chr13	51837801	51842049	ENSBTAG00000008439	AP5S1	respToStress	0	1
chr13	51930067	51930888	ENSBTAG00000027412		respToStress	0	1
chr13	52465223	52475836	ENSBTAG00000013753	DDRGK1	respToStress	0	1
chr13	54532272	54544892	ENSBTAG00000021096	RTEL1	respToStress	0	1
chr13	54714619	54727493	ENSBTAG00000017198	CHRNA4	respToStress	0	1
chr13	54734522	54756417	ENSBTAG00000004582	COL20A1	respToStress	0	1
chr13	58463228	58510710	ENSBTAG00000017424	VAPB	respToStress	0	1
chr13	59144594	59150719	ENSBTAG00000001936	PCK1	respToStress	0	1
chr13	59349056	59363436	ENSBTAG00000044210	SPO11	respToStress	0	1
chr13	60092043	60107177	ENSBTAG00000013009	AURKA	respToStress	0	1
chr13	60407804	60446557	ENSBTAG00000001376	RAD21L1	respToStress	0	1
chr13	60729756	60773778	ENSBTAG00000021811	ANGPT4	respToStress	0	1
chr13	60829863	60845763	ENSBTAG00000003977	SLC52A3	respToStress	0	1
chr13	60944183	60949364	ENSBTAG00000010913	SRXN1	respToStress	0	1
chr13	61176218	61187210	ENSBTAG00000017007	TRIB3	respToStress	0	1
chr13	61254418	61257121	ENSBTAG00000002116	ZCCHC3	respToStress	0	1
chr13	61314568	61316738	ENSBTAG00000048288	DEFB129	respToStress	0	1
chr13	61501526	61501651	ENSBTAG00000048009		respToStress	0	1
chr13	61523659	61533444	ENSBTAG00000003364	DEFB119	respToStress	0	1
chr13	61562053	61566096	ENSBTAG00000027384	DEFB122A	respToStress	0	1
chr13	61572838	61577455	ENSBTAG00000027383	DEFB122	respToStress	0	1
chr13	61584391	61595672	ENSBTAG00000020555	DEFB123	respToStress	0	1
chr13	61612683	61615456	ENSBTAG00000031254	DEFB124	respToStress	0	1
chr13	61644664	61683597	ENSBTAG00000008840	HM13	respToStress	0	1
chr13	61766806	61817383	ENSBTAG00000006526	BCL2L1	respToStress	0	1
chr13	62068569	62087750	ENSBTAG00000031453	CCM2L	respToStress	0	1
chr13	62165598	62218184	ENSBTAG00000001015	TM9SF4	respToStress	1	0
chr13	62901440	62918251	ENSBTAG00000038687	BPIFB3	respToStress	0	1
chr13	63247711	63254775	ENSBTAG00000017098	BPIFA1	respToStress	0	1
chr13	63284373	63305522	ENSBTAG00000015724	BPIFB1	respToStress	0	1
chr13	63705710	63714008	ENSBTAG00000003971	E2F1	respToStress	0	1
chr13	64357862	64462219	ENSBTAG00000000308	ITCH	respToStress	0	1
chr13	64497254	64498905	ENSBTAG00000006135	MAP1LC3A	respToStress	0	1
chr13	64639066	64726460	ENSBTAG00000007930	NCOA6	respToStress	0	1
chr13	64737634	64791116	ENSBTAG00000013301	GGT7	respToStress	0	1
chr13	64999241	65028233	ENSBTAG00000003815	EDEM2	respToStress	0	1
chr13	65052810	65106553	ENSBTAG00000008291	PROCR	respToStress	0	1
chr13	65563083	65564614	ENSBTAG00000027361	ROMO1	respToStress	0	1
chr13	66491917	66534355	ENSBTAG00000022007	SAMHD1	respToStress	0	1
chr13	66567169	66730589	ENSBTAG00000011541	RBL1	respToStress	0	1
chr13	66985878	67004791	ENSBTAG00000008938	SRC	respToStress	0	1
chr13	67835164	67861379	ENSBTAG00000014046	BPI	respToStress	0	1
chr13	67874474	67910095	ENSBTAG00000016864	LBP	respToStress	0	1
chr13	68205154	68225068	ENSBTAG00000048262	ACTR5	respToStress	0	1
chr13	70727512	70859012	ENSBTAG00000005733	CHD6	respToStress	0	1
chr13	72804660	72810323	ENSBTAG00000008527	SRSF6	respToStress	0	1
chr13	73547468	73574144	ENSBTAG00000012116	HNF4A	respToStress	0	1
chr13	73637279	73653752	ENSBTAG00000002187	SERINC3	respToStress	0	1
chr13	73750479	73773983	ENSBTAG00000005280	ADA	respToStress	1	0
chr13	74092649	74179111	ENSBTAG00000003257	STK4	respToStress	0	1
chr13	74393120	74412880	ENSBTAG00000015127	SDC4	respToStress	0	1
chr13	75466513	75473824	ENSBTAG00000020676	MMP9	respToStress	0	1
chr13	75487262	75516206	ENSBTAG00000014179	SLC12A5	respToStress	0	1
chr13	76311439	76487993	ENSBTAG00000013336	EYA2	respToStress	0	1
chr13	76879808	77005009	ENSBTAG00000007490	SULF2	respToStress	0	1
chr13	78319020	78368752	ENSBTAG00000017537	PTGIS	respToStress	0	1
chr13	78712288	78722796	ENSBTAG00000018063	SPATA2	respToStress	0	1
chr13	78766068	78772194	ENSBTAG00000014554	SNAI1	respToStress	0	1
chr13	78845236	78873171	ENSBTAG00000027316	UBE2V1	respToStress	0	1
chr13	79263518	79324185	ENSBTAG00000006616	PTPN1	respToStress	0	0
chr13	80015601	80114072	ENSBTAG00000018270	NFATC2	respToStress	0	1
chr14	1610263	1613725	ENSBTAG00000004969	LRRC14	respToStress	0	1
chr14	1681494	1692498	ENSBTAG00000007749	TONSL	respToStress	0	1
chr14	1719732	1724220	ENSBTAG00000046026	SLC39A4	respToStress	0	1
chr14	1806081	1825793	ENSBTAG00000020751	HSF1	respToStress	0	1
chr14	1925026	1929354	ENSBTAG00000012235	SHARPIN	respToStress	0	1
chr14	1947198	1949074	ENSBTAG00000014607	EXOSC4	respToStress	0	1
chr14	2018559	2021709	ENSBTAG00000000312	GRINA	respToStress	0	1
chr14	2054917	2088261	ENSBTAG00000011922	PLEC	respToStress	0	1
chr14	2133425	2146844	ENSBTAG00000045727		respToStress	0	1
chr14	2178232	2201042	ENSBTAG00000008421	SCRIB	respToStress	0	1
chr14	2327870	2331019	ENSBTAG00000014642	NAPRT	respToStress	0	1
chr14	2341290	2346302	ENSBTAG00000021474	GSDMD	respToStress	0	1
chr14	2948972	3014380	ENSBTAG00000006385	ADGRB1	respToStress	0	0
chr14	9109762	9165926	ENSBTAG00000000711	NDRG1	respToStress	0	1
chr14	9176079	9187850	ENSBTAG00000000707	WISP1	respToStress	0	1
chr14	10821670	11047549	ENSBTAG00000014600	ADCY8	respToStress	0	1
chr14	13769244	13774438	ENSBTAG00000008409	MYC	respToStress	0	0
chr14	16353388	16361545	ENSBTAG00000023179	TRIB1	respToStress	0	1
chr14	16424535	16619178	ENSBTAG00000009394	NSMCE2	respToStress	0	0
chr14	16971033	17132800	ENSBTAG00000020407	MTSS1	respToStress	0	1
chr14	17172453	17186547	ENSBTAG00000020399	RNF139	respToStress	0	1
chr14	18307140	18329318	ENSBTAG00000020693	DERL1	respToStress	0	1
chr14	19703611	19733798	ENSBTAG00000019892	HAS2	respToStress	0	1
chr14	20740960	20987465	ENSBTAG00000044106	SPIDR	respToStress	0	1
chr14	21038513	21164037	ENSBTAG00000017019	PRKDC	respToStress	0	1
chr14	21225303	21245522	ENSBTAG00000023218	UBE2V2	respToStress	0	1
chr14	21577309	21580910	ENSBTAG00000013227	SNAI2	respToStress	0	0
chr14	23147992	23177073	ENSBTAG00000000878	RB1CC1	respToStress	0	0
chr14	23373836	23395443	ENSBTAG00000000914	OPRK1	respToStress	0	1
chr14	24847257	24920713	ENSBTAG00000020034	LYN	respToStress	0	1
chr14	25218586	25222991	ENSBTAG00000004924	PENK	respToStress	0	0
chr14	32213577	32215193	ENSBTAG00000033128	CRH	respToStress	0	1
chr14	33074314	33113841	ENSBTAG00000000620	MCMDC2	respToStress	0	0
chr14	33207508	33226917	ENSBTAG00000002784	COPS5	respToStress	0	1
chr14	33343880	33480413	ENSBTAG00000014691	ARFGEF1	respToStress	0	1
chr14	36898122	37268909	ENSBTAG00000011298	EYA1	respToStress	0	1
chr14	37721677	37776858	ENSBTAG00000002062	TRPA1	respToStress	0	1
chr14	39369425	39402263	ENSBTAG00000008864	LY96	respToStress	0	1
chr14	46833665	46838053	ENSBTAG00000037526	FABP4	respToStress	0	1
chr14	47005560	47013935	ENSBTAG00000002080	NOV	respToStress	0	1
chr14	49558483	49588327	ENSBTAG00000007303	RAD21	respToStress	0	1
chr14	60000394	60075278	ENSBTAG00000008285	OXR1	respToStress	0	1
chr14	63358656	63392777	ENSBTAG00000010529	FZD6	respToStress	0	1
chr14	63951758	63957275	ENSBTAG00000014396	KLF10	respToStress	0	1
chr14	64169832	64308334	ENSBTAG00000021209	UBR5	respToStress	0	1
chr14	64315460	64352488	ENSBTAG00000021208	RRM2B	respToStress	0	1
chr14	67677676	67987801	ENSBTAG00000026234	STK3	respToStress	0	1
chr14	68478180	68651684	ENSBTAG00000017165	MATN2	respToStress	0	1
chr14	69287302	69893052	ENSBTAG00000011908	CPQ	respToStress	0	1
chr14	70399571	70416866	ENSBTAG00000007687	GDF6	respToStress	0	1
chr14	72176935	72295285	ENSBTAG00000000632	RAD54B	respToStress	0	1
chr14	72788487	72816854	ENSBTAG00000044190		respToStress	0	0
chr14	76083360	76138972	ENSBTAG00000013225	NBN	respToStress	0	1
chr14	76230690	76269294	ENSBTAG00000015271	RIPK2	respToStress	0	0
chr15	1640852	1716775	ENSBTAG00000008925	MRE11	respToStress	0	1
chr15	3474706	3494168	ENSBTAG00000020884	CASP4	respToStress	0	1
chr15	6178032	6188969	ENSBTAG00000046732	MMP8	respToStress	0	1
chr15	6750617	6817541	ENSBTAG00000039307	YAP1	respToStress	0	1
chr15	15502203	15523079	ENSBTAG00000004034	SESN3	respToStress	0	1
chr15	17190071	17323066	ENSBTAG00000010642	ALKBH8	respToStress	0	1
chr15	18119201	18265060	ENSBTAG00000003111	ATM	respToStress	0	0
chr15	22246391	22372643	ENSBTAG00000020272	SIK2	respToStress	0	1
chr15	22566929	22570256	ENSBTAG00000000434	CRYAB	respToStress	0	1
chr15	22722376	22733137	ENSBTAG00000016266	SDHD	respToStress	1	0
chr15	22800427	22826698	ENSBTAG00000000277	IL18	respToStress	0	0
chr15	22978372	22990478	ENSBTAG00000015810	C15H11orf34	respToStress	0	1
chr15	24303204	24316174	ENSBTAG00000010860	DRD2	respToStress	0	1
chr15	24669574	24733111	ENSBTAG00000002323	USP28	respToStress	1	0
chr15	26101411	26451509	ENSBTAG00000000977	CADM1	respToStress	0	1
chr15	27871672	27873811	ENSBTAG00000019764	APOA5	respToStress	0	1
chr15	27906599	27909370	ENSBTAG00000019770	APOA4	respToStress	0	1
chr15	27932200	27934085	ENSBTAG00000002258	APOA1	respToStress	0	1
chr15	29476822	29516720	ENSBTAG00000019725	UBE4A	respToStress	0	1
chr15	30160846	30170934	ENSBTAG00000010322	HYOU1	respToStress	0	1
chr15	30228672	30237437	ENSBTAG00000015015	HINFP	respToStress	0	1
chr15	30278100	30296544	ENSBTAG00000040569	NLRX1	respToStress	0	1
chr15	30414474	30422213	ENSBTAG00000006835	MCAM	respToStress	0	1
chr15	30444352	30445653	ENSBTAG00000012562	RNF26	respToStress	0	1
chr15	30509504	30515399	ENSBTAG00000019627	THY1	respToStress	0	1
chr15	33944543	33975910	ENSBTAG00000000842	UBASH3B	respToStress	0	1
chr15	33993514	34022254	ENSBTAG00000005193	CRTAM	respToStress	0	1
chr15	34216278	34220705	ENSBTAG00000013162	HSPA8	respToStress	0	1
chr15	35331401	35334046	ENSBTAG00000002216	MYOD1	respToStress	0	1
chr15	38745761	38758646	ENSBTAG00000006564	PSMA1	respToStress	0	1
chr15	39841299	39948727	ENSBTAG00000013029	ARNTL	respToStress	0	0
chr15	41298533	41373143	ENSBTAG00000010919	USP47	respToStress	0	1
chr15	43781463	43825036	ENSBTAG00000027722	IPO7	respToStress	0	1
chr15	44552624	44726438	ENSBTAG00000011910	STK33	respToStress	0	1
chr15	47082236	47085798	ENSBTAG00000000697	RRP8	respToStress	0	1
chr15	47109758	47267567	ENSBTAG00000015655	APBB1	respToStress	0	1
chr15	47226087	47235666	ENSBTAG00000003564	HPX	respToStress	0	1
chr15	47310397	47311224	ENSBTAG00000009440		respToStress	0	1
chr15	51472486	51483656	ENSBTAG00000013900	TRIM21	respToStress	0	1
chr15	52291813	52329773	ENSBTAG00000011549	TRPC2	respToStress	0	1
chr15	52330181	52413459	ENSBTAG00000014167	RNF121	respToStress	0	1
chr15	52661473	52804186	ENSBTAG00000001280	CLPB	respToStress	0	1
chr15	53678628	53697584	ENSBTAG00000016497	FAM168A	respToStress	1	0
chr15	54196170	54202633	ENSBTAG00000003692	UCP2	respToStress	0	1
chr15	54213566	54224051	ENSBTAG00000005259	UCP3	respToStress	0	1
chr15	54686091	54730435	ENSBTAG00000016869	POLD3	respToStress	0	1
chr15	54840266	54923335	ENSBTAG00000000727	RNF169	respToStress	0	1
chr15	55370367	55375306	ENSBTAG00000005620	RPS3	respToStress	0	1
chr15	55992137	56317353	ENSBTAG00000016355	UVRAG	respToStress	0	1
chr15	57028596	57186215	ENSBTAG00000017218	ACER3	respToStress	0	1
chr15	58873843	58977292	ENSBTAG00000002606	LGR4	respToStress	0	1
chr15	63356631	63384294	ENSBTAG00000004561	PAX6	respToStress	0	1
chr15	64704079	64758178	ENSBTAG00000014884	HIPK3	respToStress	0	1
chr15	65779325	65815261	ENSBTAG00000020980	CAT	respToStress	0	1
chr15	66454331	66541790	ENSBTAG00000011578	CD44	respToStress	0	1
chr15	66580653	66637083	ENSBTAG00000012628	SLC1A2	respToStress	0	1
chr15	66987987	67099792	ENSBTAG00000037389	TRIM44	respToStress	0	1
chr15	67661945	67741048	ENSBTAG00000021029	PRR5L	respToStress	0	1
chr15	67768374	67789469	ENSBTAG00000036009	TRAF6	respToStress	0	1
chr15	67841773	67849540	ENSBTAG00000031309	RAG2	respToStress	0	1
chr15	74847959	74889003	ENSBTAG00000009518	ALKBH3	respToStress	0	1
chr15	76794436	76813776	ENSBTAG00000000317	MAPK8IP1	respToStress	0	1
chr15	77157186	77193643	ENSBTAG00000006143	CREB3L1	respToStress	1	0
chr15	77265141	77435816	ENSBTAG00000004282	AMBRA1	respToStress	1	0
chr15	77451812	77493570	ENSBTAG00000017325	ATG13	respToStress	1	0
chr15	77530565	77544935	ENSBTAG00000007148	F2	respToStress	0	0
chr15	78289541	78309815	ENSBTAG00000020999	DDB2	respToStress	0	1
chr15	78323084	78330233	ENSBTAG00000010681	NR1H3	respToStress	0	1
chr15	81792138	81813276	ENSBTAG00000016469	TNKS1BP1	respToStress	1	0
chr15	81817413	81826972	ENSBTAG00000000375	SSRP1	respToStress	0	0
chr15	81828654	81860220	ENSBTAG00000000376	P2RX3	respToStress	1	0
chr15	82159474	82172143	ENSBTAG00000016267	SERPING1	respToStress	0	0
chr15	83291643	83293465	ENSBTAG00000003624	CNTF	respToStress	0	1
chr15	84497142	84504751	ENSBTAG00000020096	MS4A2	respToStress	0	1
chr15	84838924	84855877	ENSBTAG00000014838	VPS26B	respToStress	0	0
chr16	718146	759737	ENSBTAG00000011461	ADORA1	respToStress	0	1
chr16	771323	781451	ENSBTAG00000018223	CHI3L1	respToStress	0	1
chr16	890072	892370	ENSBTAG00000015711	BTG2	respToStress	0	1
chr16	1272937	1313257	ENSBTAG00000014059	ATP2B4	respToStress	0	1
chr16	1966721	1972162	ENSBTAG00000013074	PPP1R15B	respToStress	0	1
chr16	1981479	2030002	ENSBTAG00000024633	PIK3C2B	respToStress	0	1
chr16	2694854	2733979	ENSBTAG00000015946	RBBP5	respToStress	0	1
chr16	3301673	3329235	ENSBTAG00000008001	NUCKS1	respToStress	1	0
chr16	3574454	3605372	ENSBTAG00000012774	RAB7B	respToStress	0	0
chr16	4113295	4134772	ENSBTAG00000010408	IKBKE	respToStress	1	0
chr16	4274967	4284961	ENSBTAG00000013294	DYRK3	respToStress	1	0
chr16	4319154	4365926	ENSBTAG00000038107	MAPKAPK2	respToStress	0	0
chr16	4721589	4723835	ENSBTAG00000020273	YOD1	respToStress	0	1
chr16	4785229	4831852	ENSBTAG00000009876	C4BPA	respToStress	0	1
chr16	11057883	11058607	ENSBTAG00000014862		respToStress	0	1
chr16	12806690	12848624	ENSBTAG00000013620	UCHL5	respToStress	0	1
chr16	22495736	22588280	ENSBTAG00000005359	TGFB2	respToStress	0	1
chr16	24125199	24137830	ENSBTAG00000004414	SLC30A10	respToStress	0	1
chr16	24171351	24236353	ENSBTAG00000006898	EPRS	respToStress	0	1
chr16	25895751	25936864	ENSBTAG00000001729	DUSP10	respToStress	0	1
chr16	26803253	26862483	ENSBTAG00000018824	MIA3	respToStress	0	1
chr16	26862374	26908257	ENSBTAG00000007593	AIDA	respToStress	0	1
chr16	27303741	27306317	ENSBTAG00000000477	TLR5	respToStress	0	0
chr16	29695734	29699696	ENSBTAG00000005835	PYCR2	respToStress	0	1
chr16	30119202	30160574	ENSBTAG00000000837	PARP1	respToStress	1	0
chr16	33913963	33918059	ENSBTAG00000000385	ZBTB18	respToStress	0	1
chr16	34132648	34404652	ENSBTAG00000017788	AKT3	respToStress	0	1
chr16	35698745	35700058	ENSBTAG00000013700	BECN2	respToStress	0	0
chr16	35727294	35733187	ENSBTAG00000012462	MAP1LC3C	respToStress	0	0
chr16	35747266	35788726	ENSBTAG00000009396	EXO1	respToStress	0	0
chr16	35975651	36045361	ENSBTAG00000014439	KMO	respToStress	0	1
chr16	36963321	36966885	ENSBTAG00000009943		respToStress	0	1
chr16	36976802	36979962	ENSBTAG00000009938	XCL1	respToStress	0	1
chr16	37973199	38045988	ENSBTAG00000017722	F5	respToStress	0	1
chr16	38049259	38080862	ENSBTAG00000020755	SELP	respToStress	0	1
chr16	39016045	39091099	ENSBTAG00000004570	PRRX1	respToStress	0	1
chr16	41689563	41709076	ENSBTAG00000002894	TNFSF4	respToStress	0	1
chr16	42376258	42409768	ENSBTAG00000024928	TNFRSF1B	respToStress	0	1
chr16	42561715	42581003	ENSBTAG00000005314	MFN2	respToStress	0	0
chr16	42595152	42625615	ENSBTAG00000002052	PLOD1	respToStress	0	0
chr16	42712044	42713502	ENSBTAG00000006709	NPPA	respToStress	0	0
chr16	42876001	42881565	ENSBTAG00000013275	MAD2L2	respToStress	0	1
chr16	42881664	42899260	ENSBTAG00000014777	FBXO6	respToStress	0	0
chr16	42901488	42905541	ENSBTAG00000032617	FBXO44	respToStress	0	0
chr16	42906700	42912737	ENSBTAG00000007223	FBXO2	respToStress	0	0
chr16	43275756	43396218	ENSBTAG00000015325	MTOR	respToStress	0	0
chr16	43463199	43478362	ENSBTAG00000012808	MASP2	respToStress	0	1
chr16	44017901	44032547	ENSBTAG00000013531	CENPS	respToStress	0	1
chr16	44263938	44385466	ENSBTAG00000010401	UBE4B	respToStress	0	1
chr16	44541239	44559715	ENSBTAG00000005933	CTNNBIP1	respToStress	0	1
chr16	46249163	46265920	ENSBTAG00000020518	PARK7	respToStress	0	1
chr16	49832134	49851221	ENSBTAG00000000792	AJAP1	respToStress	0	1
chr16	50596706	50646330	ENSBTAG00000005812	TP73	respToStress	0	1
chr16	51841819	51846448	ENSBTAG00000014136	FAAP20	respToStress	0	1
chr16	52360276	52365505	ENSBTAG00000021294	VWA1	respToStress	0	1
chr16	52441615	52449785	ENSBTAG00000015882	UBE2J2	respToStress	0	1
chr16	52452723	52456578	ENSBTAG00000031631	C1QTNF12	respToStress	0	1
chr16	52484468	52487309	ENSBTAG00000015635	TNFRSF4	respToStress	0	1
chr16	52714627	52715665	ENSBTAG00000014707	ISG15	respToStress	0	1
chr16	53250584	53273042	ENSBTAG00000002472	CASP9	respToStress	0	0
chr16	56389804	56399714	ENSBTAG00000004855	PRDX6	respToStress	0	1
chr16	56723665	56734280	ENSBTAG00000004362	SERPINC1	respToStress	0	1
chr16	58006950	58156083	ENSBTAG00000011706	TNR	respToStress	0	1
chr16	63299970	63502107	ENSBTAG00000009169	XPR1	respToStress	0	1
chr16	63641808	63659861	ENSBTAG00000009924	MR1	respToStress	0	1
chr16	65097628	65115555	ENSBTAG00000009091	RNASEL	respToStress	0	1
chr16	65379390	65420803	ENSBTAG00000019821	DHX9	respToStress	0	1
chr16	67209942	67278874	ENSBTAG00000019264	EDEM3	respToStress	0	0
chr16	67318525	67499532	ENSBTAG00000014548	FAM129A	respToStress	0	1
chr16	69263776	69271399	ENSBTAG00000014127	PTGS2	respToStress	0	1
chr16	70760234	70813706	ENSBTAG00000013166	SMYD2	respToStress	0	1
chr16	70826736	70830809	ENSBTAG00000008756	ELF3	respToStress	0	1
chr16	70886830	70890746	ENSBTAG00000014992	GPR37L1	respToStress	0	0
chr16	70932238	71016271	ENSBTAG00000004789	LGR6	respToStress	0	0
chr16	71019535	71024141	ENSBTAG00000004790	UBE2T	respToStress	1	0
chr16	72820026	72832974	ENSBTAG00000008545	ATF3	respToStress	0	1
chr16	73315563	73364134	ENSBTAG00000018142	DTL	respToStress	0	1
chr16	73364410	73448064	ENSBTAG00000018548	INTS7	respToStress	0	1
chr16	77848141	77869023	ENSBTAG00000000070	F13B	respToStress	0	1
chr16	79522522	79592696	ENSBTAG00000023144	PTPRC	respToStress	0	1
chr16	81368726	81379604	ENSBTAG00000047972	INAVA	respToStress	0	1
chr17	2823021	2830960	ENSBTAG00000006745	FGG	respToStress	0	1
chr17	2842939	2849702	ENSBTAG00000001638	FGA	respToStress	0	1
chr17	2875550	2884552	ENSBTAG00000022120	FGB	respToStress	0	1
chr17	3829564	3838136	ENSBTAG00000018563	SFRP2	respToStress	0	1
chr17	3880448	3946699	ENSBTAG00000019426	RNF175	respToStress	0	1
chr17	3949710	3963032	ENSBTAG00000008008	TLR2	respToStress	0	1
chr17	5298964	5332288	ENSBTAG00000007953	FBXW7	respToStress	0	1
chr17	10752466	10828318	ENSBTAG00000013674	EDNRA	respToStress	0	1
chr17	12906376	12953417	ENSBTAG00000002835	SMAD1	respToStress	0	0
chr17	13286959	13327626	ENSBTAG00000019857	OTUD4	respToStress	0	1
chr17	16347925	16363886	ENSBTAG00000018200	IL15	respToStress	0	1
chr17	17467450	17473822	ENSBTAG00000004647	UCP1	respToStress	0	1
chr17	17477250	17506592	ENSBTAG00000014007	ELMOD2	respToStress	0	1
chr17	18463314	18515964	ENSBTAG00000003581	SETD7	respToStress	0	1
chr17	18709903	18721278	ENSBTAG00000002599	MGARP	respToStress	0	1
chr17	19729366	19808282	ENSBTAG00000034075	SLC7A11	respToStress	0	0
chr17	23530453	23531007	ENSBTAG00000033967		respToStress	0	1
chr17	35199615	35259135	ENSBTAG00000005691	FGF2	respToStress	0	1
chr17	36566054	36616303	ENSBTAG00000019021	TRPC3	respToStress	0	1
chr17	39881230	39884057	ENSBTAG00000026437	ULBP3	respToStress	1	0
chr17	40818491	40848672	ENSBTAG00000047107	TNIP3	respToStress	0	1
chr17	41065498	41144357	ENSBTAG00000011970	FNIP2	respToStress	0	1
chr17	41262754	41307126	ENSBTAG00000016679	ETFDH	respToStress	0	1
chr17	44498805	44569575	ENSBTAG00000003840	GUCY1B1	respToStress	0	0
chr17	45511664	45571259	ENSBTAG00000000590	POLE	respToStress	1	0
chr17	45573970	45577518	ENSBTAG00000007496	P2RX2	respToStress	1	0
chr17	47324800	47352599	ENSBTAG00000007988	STX2	respToStress	0	1
chr17	47935477	47937432	ENSBTAG00000007047	FZD10	respToStress	0	1
chr17	54276968	54293683	ENSBTAG00000007270	GTF2H3	respToStress	0	1
chr17	54457612	54476577	ENSBTAG00000000139	KMT5A	respToStress	0	1
chr17	55400571	55418222	ENSBTAG00000004199	DIABLO	respToStress	0	1
chr17	56021830	56042534	ENSBTAG00000002315	RNF34	respToStress	0	1
chr17	56173049	56189197	ENSBTAG00000010812	P2RX4	respToStress	0	1
chr17	56217944	56275072	ENSBTAG00000008948	P2RX7	respToStress	0	1
chr17	56458750	56512895	ENSBTAG00000001398	ATP2A2	respToStress	0	1
chr17	56625304	56653822	ENSBTAG00000018330	RAD9B	respToStress	0	1
chr17	57398014	57422729	ENSBTAG00000009101	SH2B3	respToStress	0	1
chr17	58405437	58418688	ENSBTAG00000001303	HSPB8	respToStress	0	1
chr17	59240021	59324087	ENSBTAG00000012550	TAOK3	respToStress	0	0
chr17	60047141	60131472	ENSBTAG00000002023	NOS1	respToStress	0	1
chr17	62352245	62363636	ENSBTAG00000021706	TBX3	respToStress	0	0
chr17	63611774	63640159	ENSBTAG00000014628	OAS2	respToStress	0	1
chr17	63638182	63646117	ENSBTAG00000039861	OAS1Y	respToStress	0	1
chr17	63654698	63678163	ENSBTAG00000037527	OAS1X	respToStress	0	1
chr17	64010592	64056567	ENSBTAG00000002048	PTPN11	respToStress	0	1
chr17	64313879	64328239	ENSBTAG00000008761	TRAFD1	respToStress	0	1
chr17	64419027	64426503	ENSBTAG00000006665	ERP29	respToStress	0	1
chr17	64508406	64530237	ENSBTAG00000009346	MAPKAPK5	respToStress	0	1
chr17	64752926	64803078	ENSBTAG00000017379	GCN1	respToStress	0	1
chr17	64818100	64833437	ENSBTAG00000018108	PXN	respToStress	0	1
chr17	64875357	64891606	ENSBTAG00000021168	SIRT4	respToStress	0	1
chr17	64899652	64902627	ENSBTAG00000026732		respToStress	0	1
chr17	65417479	65434194	ENSBTAG00000021795	HNF1A	respToStress	0	1
chr17	65446987	65463409	ENSBTAG00000003297	OASL	respToStress	0	1
chr17	65678454	65699847	ENSBTAG00000000031	TRPV4	respToStress	0	1
chr17	65863712	65882658	ENSBTAG00000005183	MVK	respToStress	0	1
chr17	66102654	66198865	ENSBTAG00000022058	ACACB	respToStress	0	1
chr17	66234084	66239899	ENSBTAG00000019846	ALKBH2	respToStress	0	1
chr17	66628656	66632360	ENSBTAG00000011771	FICD	respToStress	0	0
chr17	66827051	66828139	ENSBTAG00000022039	CMKLR1	respToStress	0	0
chr17	70269592	70305247	ENSBTAG00000004956	CHEK2	respToStress	0	1
chr17	70344599	70349566	ENSBTAG00000005970	XBP1	respToStress	0	1
chr17	70568207	70601539	ENSBTAG00000009773	KREMEN1	respToStress	0	1
chr17	70684130	70689293	ENSBTAG00000017750	RHBDD3	respToStress	0	1
chr17	70837284	70867949	ENSBTAG00000013150	THOC5	respToStress	0	1
chr17	71122533	71253675	ENSBTAG00000001030	MTMR3	respToStress	0	1
chr17	71434468	71437372	ENSBTAG00000016163	OSM	respToStress	0	1
chr17	71921350	71961422	ENSBTAG00000009963	MORC2	respToStress	0	1
chr17	72108603	72138742	ENSBTAG00000002828	RNF185	respToStress	0	1
chr17	72509511	72597379	ENSBTAG00000001295	DEPDC5	respToStress	0	1
chr17	73241610	73243689	ENSBTAG00000022028	DERL3	respToStress	0	1
chr17	73273379	73274171	ENSBTAG00000007375	MIF	respToStress	0	1
chr17	73425746	73434932	ENSBTAG00000006608	GGT5	respToStress	0	1
chr17	73437809	73452741	ENSBTAG00000046900	GGT1	respToStress	0	1
chr17	73576018	73589968	ENSBTAG00000016944	ADORA2A	respToStress	0	1
chr17	73694207	73778104	ENSBTAG00000020566	BCR	respToStress	0	1
chr17	74016493	74035118	ENSBTAG00000010312	MAPK1	respToStress	0	1
chr17	74104345	74106285	ENSBTAG00000000067	SDF2L1	respToStress	0	1
chr17	74717683	74730989	ENSBTAG00000004284	UFD1	respToStress	1	0
chr17	74731463	74747056	ENSBTAG00000004286	CDC45	respToStress	1	0
chr17	74887191	74913312	ENSBTAG00000043581	TXNRD2	respToStress	1	0
chr17	75103302	75104723	ENSBTAG00000046677	RTN4R	respToStress	1	0
chr18	1548806	1608706	ENSBTAG00000009357	IL34	respToStress	0	1
chr18	2113352	2141411	ENSBTAG00000004460	RFWD3	respToStress	0	1
chr18	2160856	2177621	ENSBTAG00000012216	MLKL	respToStress	0	1
chr18	2290832	2371007	ENSBTAG00000016878	WDR59	respToStress	0	1
chr18	2907580	2917649	ENSBTAG00000006550	GABARAPL2	respToStress	0	1
chr18	2962722	2976537	ENSBTAG00000015677	KARS	respToStress	0	1
chr18	2976672	2983194	ENSBTAG00000015686	TERF2IP	respToStress	0	1
chr18	4559081	4703601	ENSBTAG00000001010	ADAMTS18	respToStress	0	1
chr18	10172302	10175455	ENSBTAG00000024889	HSBP1	respToStress	0	1
chr18	10781076	10825733	ENSBTAG00000016315	COTL1	respToStress	0	1
chr18	10876310	10939661	ENSBTAG00000009446	USP10	respToStress	0	1
chr18	11687200	11724596	ENSBTAG00000044006	GINS2	respToStress	0	1
chr18	11883376	11905043	ENSBTAG00000017824	IRF8	respToStress	0	1
chr18	12379750	12382722	ENSBTAG00000000009	FOXF1	respToStress	0	1
chr18	12422846	12425239	ENSBTAG00000012465	FOXC2	respToStress	0	1
chr18	12974880	13009289	ENSBTAG00000002226	FBXO31	respToStress	0	1
chr18	13017744	13031053	ENSBTAG00000011632	MAP1LC3B	respToStress	0	1
chr18	14096667	14174040	ENSBTAG00000010927	CBFA2T3	respToStress	0	1
chr18	14578306	14584239	ENSBTAG00000033326	DPEP1	respToStress	0	1
chr18	14649534	14686976	ENSBTAG00000001906	FANCA	respToStress	0	0
chr18	14694452	14723123	ENSBTAG00000040356	SPIRE2	respToStress	0	0
chr18	14757332	14759082	ENSBTAG00000023731	MC1R	respToStress	0	0
chr18	15038821	15066463	ENSBTAG00000002493	VPS35	respToStress	1	0
chr18	15089441	15131888	ENSBTAG00000014818	MYLK3	respToStress	1	0
chr18	15431046	15442609	ENSBTAG00000003757	DNAJA2	respToStress	0	1
chr18	18745674	18809260	ENSBTAG00000006208	ADCY7	respToStress	0	1
chr18	19181972	19212607	ENSBTAG00000020936	NOD2	respToStress	0	1
chr18	19224240	19293983	ENSBTAG00000006291	CYLD	respToStress	0	1
chr18	22118201	22541532	ENSBTAG00000012501	FTO	respToStress	0	1
chr18	23828638	23855657	ENSBTAG00000019267	MMP2	respToStress	0	1
chr18	23962442	24002080	ENSBTAG00000003353	SLC6A2	respToStress	1	0
chr18	24112351	24114381	ENSBTAG00000038706	MT1E	respToStress	1	0
chr18	24117441	24118787	ENSBTAG00000001595	MT1E	respToStress	1	0
chr18	24125366	24126333	ENSBTAG00000023659	MT2A	respToStress	1	0
chr18	24134095	24135544	ENSBTAG00000016886	MT3	respToStress	1	0
chr18	24163233	24165538	ENSBTAG00000015084	MT4	respToStress	1	0
chr18	24290808	24334739	ENSBTAG00000003798	AMFR	respToStress	1	0
chr18	25048853	25059249	ENSBTAG00000016896	HERPUD1	respToStress	0	1
chr18	25126947	25184749	ENSBTAG00000005413	NLRC5	respToStress	0	1
chr18	25446367	25454407	ENSBTAG00000017718	CCL22	respToStress	0	1
chr18	25470741	25474347	ENSBTAG00000024869	CX3CL1	respToStress	0	1
chr18	25501849	25504738	ENSBTAG00000001191	CCL17	respToStress	0	1
chr18	26385002	26389744	ENSBTAG00000020781	SETD6	respToStress	0	1
chr18	29542418	29847569	ENSBTAG00000022783	CDH8	respToStress	0	1
chr18	34260148	34274741	ENSBTAG00000007421	CDH5	respToStress	0	1
chr18	34912745	34918691	ENSBTAG00000012642	TRADD	respToStress	0	1
chr18	34922999	34927749	ENSBTAG00000003514	HSF4	respToStress	0	1
chr18	34928332	34931932	ENSBTAG00000003519	NOL3	respToStress	0	1
chr18	35242381	35310549	ENSBTAG00000008860	RIPOR1	respToStress	0	1
chr18	35847645	35872312	ENSBTAG00000009639	SMPD3	respToStress	0	1
chr18	36618815	36640451	ENSBTAG00000007617	TERF2	respToStress	0	1
chr18	36911358	36924689	ENSBTAG00000020632	NQO1	respToStress	0	1
chr18	39401561	39483417	ENSBTAG00000002769	AP1G1	respToStress	0	0
chr18	39556899	39571580	ENSBTAG00000007544	MARVELD3	respToStress	0	0
chr18	43568646	43572422	ENSBTAG00000010403	FAAP24	respToStress	0	1
chr18	44800804	44854327	ENSBTAG00000000630	LSM14A	respToStress	0	1
chr18	45075880	45101465	ENSBTAG00000007841	WTIP	respToStress	0	1
chr18	46177091	46178535	ENSBTAG00000017042	HAMP	respToStress	0	1
chr18	46184320	46200720	ENSBTAG00000017044	MAG	respToStress	0	1
chr18	46244900	46249752	ENSBTAG00000013791	FFAR3	respToStress	0	1
chr18	46312178	46314341	ENSBTAG00000006566	FFAR2	respToStress	0	1
chr18	46721282	46739882	ENSBTAG00000007821	NPHS1	respToStress	0	1
chr18	46961970	46963214	ENSBTAG00000015002	POLR2I	respToStress	0	1
chr18	48458630	48461577	ENSBTAG00000005363	GGN	respToStress	0	1
chr18	48464731	48470406	ENSBTAG00000017678	SPRED3	respToStress	0	1
chr18	48502352	48631056	ENSBTAG00000006999	RYR1	respToStress	0	1
chr18	48633598	48647723	ENSBTAG00000021145	MAP4K1	respToStress	0	1
chr18	48860731	48880567	ENSBTAG00000001776	SIRT2	respToStress	0	1
chr18	49184591	49189071	ENSBTAG00000014296	NCCRP1	respToStress	0	1
chr18	49280016	49281315	ENSBTAG00000047691		respToStress	0	1
chr18	49361494	49375317	ENSBTAG00000008573	ZFP36	respToStress	0	1
chr18	49872449	49887851	ENSBTAG00000017618	MAP3K10	respToStress	0	1
chr18	50326698	50334391	ENSBTAG00000017996	EGLN2	respToStress	0	1
chr18	50677199	50709510	ENSBTAG00000003166	AXL	respToStress	0	1
chr18	50771355	50785670	ENSBTAG00000020457	TGFB1	respToStress	0	1
chr18	50810236	50818889	ENSBTAG00000016034	EXOSC5	respToStress	0	1
chr18	51830895	51837501	ENSBTAG00000018652	CXCL17	respToStress	0	1
chr18	52081208	52100015	ENSBTAG00000016268	XRCC1	respToStress	1	0
chr18	52178835	52183405	ENSBTAG00000015984	CADM4	respToStress	0	1
chr18	52922334	52931384	ENSBTAG00000009493	BCL3	respToStress	0	1
chr18	52984272	53007832	ENSBTAG00000015318	NECTIN2	respToStress	0	1
chr18	53040105	53042792	ENSBTAG00000010123	APOE	respToStress	0	1
chr18	53231599	53232201	ENSBTAG00000007070	BLOC1S3	respToStress	0	1
chr18	53383534	53392948	ENSBTAG00000013921	CKM	respToStress	0	1
chr18	53409552	53425412	ENSBTAG00000002072	ERCC2	respToStress	0	1
chr18	53451652	53466227	ENSBTAG00000017355	ERCC1	respToStress	0	1
chr18	53615949	53617690	ENSBTAG00000018398	GPR4	respToStress	0	1
chr18	53834507	53841046	ENSBTAG00000012104	FOXA3	respToStress	0	1
chr18	53946097	53948160	ENSBTAG00000002635	PGLYRP1	respToStress	0	1
chr18	53991370	54022923	ENSBTAG00000018948	HIF3A	respToStress	0	1
chr18	54185871	54188079	ENSBTAG00000014585	PTGIR	respToStress	0	1
chr18	54425390	54497692	ENSBTAG00000015543	ARHGAP35	respToStress	0	1
chr18	54753334	54767002	ENSBTAG00000020872	C5AR1	respToStress	0	1
chr18	54777175	54781917	ENSBTAG00000037735	C5AR2	respToStress	0	1
chr18	54890328	54898858	ENSBTAG00000030769	KPTN	respToStress	0	1
chr18	55089143	55097794	ENSBTAG00000021192	NOP53	respToStress	0	1
chr18	55307590	55334837	ENSBTAG00000014595	LIG1	respToStress	1	0
chr18	55925891	55929294	ENSBTAG00000001294	PPP1R15A	respToStress	0	1
chr18	55985202	55989378	ENSBTAG00000013340	BAX	respToStress	0	1
chr18	56013297	56026132	ENSBTAG00000023417	RUVBL2	respToStress	0	1
chr18	56310915	56332899	ENSBTAG00000008614	CCDC155	respToStress	0	1
chr18	56422333	56430760	ENSBTAG00000021799	RCN3	respToStress	0	1
chr18	56517723	56523302	ENSBTAG00000006633	IRF3	respToStress	0	1
chr18	56523439	56530499	ENSBTAG00000006638	BCL2L12	respToStress	0	1
chr18	56666460	56671418	ENSBTAG00000001834	PNKP	respToStress	0	1
chr18	57014868	57028488	ENSBTAG00000011083	POLD1	respToStress	0	1
chr18	57071805	57078304	ENSBTAG00000045510	EMC10	respToStress	0	0
chr18	57391817	57401354	ENSBTAG00000015125	KLK5	respToStress	0	1
chr18	57419935	57425155	ENSBTAG00000030483	KLK7	respToStress	0	1
chr18	57431504	57436686	ENSBTAG00000015128	KLK8	respToStress	0	1
chr18	57835594	57842767	ENSBTAG00000008852	SIGLEC10	respToStress	0	1
chr18	61091348	61143063	ENSBTAG00000038149	NLRP12	respToStress	0	1
chr18	62028038	62047353	ENSBTAG00000013550	PRKCG	respToStress	0	1
chr18	62351042	62351560	ENSBTAG00000047508	ZNF580	respToStress	0	1
chr18	62435402	62438857	ENSBTAG00000006121	SBK2	respToStress	0	1
chr18	62447620	62471100	ENSBTAG00000030885	SSC5D	respToStress	0	1
chr18	62616007	62638443	ENSBTAG00000015226	BRSK1	respToStress	0	0
chr18	63119873	63124888	ENSBTAG00000045989	CDC42EP5	respToStress	0	1
chr18	63455108	63462751	ENSBTAG00000007756	TFPT	respToStress	0	1
chr18	65954144	65960263	ENSBTAG00000006422	TRIM28	respToStress	0	1
chr19	5316762	5516685	ENSBTAG00000016078		respToStress	0	1
chr19	7499724	7521941	ENSBTAG00000038823		respToStress	0	1
chr19	7613376	7614074	ENSBTAG00000040282	NOG	respToStress	0	1
chr19	7939851	7959817	ENSBTAG00000009948	TRIM25	respToStress	0	1
chr19	9441748	9471498	ENSBTAG00000012780	LPO	respToStress	0	0
chr19	9473004	9484176	ENSBTAG00000011616	MPO	respToStress	0	0
chr19	9888991	9919367	ENSBTAG00000015036	RAD51C	respToStress	0	0
chr19	11070901	11107334	ENSBTAG00000016851	RPS6KB1	respToStress	0	1
chr19	11112589	11123128	ENSBTAG00000009747	RNFT1	respToStress	0	1
chr19	11495503	11669266	ENSBTAG00000012068	BRIP1	respToStress	0	1
chr19	11943185	11951411	ENSBTAG00000014278	TBX2	respToStress	0	0
chr19	12242530	12588255	ENSBTAG00000002663	BCAS3	respToStress	0	1
chr19	12602357	12662178	ENSBTAG00000009427	PPM1D	respToStress	0	1
chr19	13623302	13731207	ENSBTAG00000021927	AATF	respToStress	0	1
chr19	14653467	14655028	ENSBTAG00000025257	CCL4	respToStress	0	1
chr19	14673890	14675910	ENSBTAG00000025250	CCL3	respToStress	0	1
chr19	14702490	14703961	ENSBTAG00000003289		respToStress	0	1
chr19	14735718	14741999	ENSBTAG00000010155		respToStress	0	1
chr19	14775262	14780081	ENSBTAG00000010738	CCL14	respToStress	0	1
chr19	15129226	15141376	ENSBTAG00000019437		respToStress	0	1
chr19	15297466	15309154	ENSBTAG00000019082	RAD51D	respToStress	0	0
chr19	15406341	15425809	ENSBTAG00000018689	LIG3	respToStress	0	1
chr19	15446157	15447896	ENSBTAG00000020340	ZNF830	respToStress	0	1
chr19	16110980	16114069	ENSBTAG00000008832	CCL1	respToStress	0	1
chr19	16137674	16139707	ENSBTAG00000014113	CCL8	respToStress	0	1
chr19	16196626	16199525	ENSBTAG00000004129	CCL11	respToStress	0	1
chr19	16232968	16234839	ENSBTAG00000037811	CCL2	respToStress	0	1
chr19	17572479	17575473	ENSBTAG00000000344	SPACA3	respToStress	0	1
chr19	18330388	18343193	ENSBTAG00000017225	RNF135	respToStress	0	1
chr19	18411064	18445391	ENSBTAG00000018383	ATAD5	respToStress	0	1
chr19	19044190	19046816	ENSBTAG00000025213	OMG	respToStress	0	1
chr19	19758764	19956549	ENSBTAG00000006894	NOS2	respToStress	0	1
chr19	19833725	19875946	ENSBTAG00000024490		respToStress	0	1
chr19	19885026	19898292	ENSBTAG00000046595		respToStress	0	1
chr19	19919500	19921026	ENSBTAG00000023970		respToStress	0	1
chr19	19937602	19947884	ENSBTAG00000001836	ULBP11	respToStress	0	1
chr19	19950584	19952293	ENSBTAG00000007238		respToStress	0	1
chr19	20419004	20441105	ENSBTAG00000002816	SARM1	respToStress	0	1
chr19	20723151	20729229	ENSBTAG00000038990	TRAF4	respToStress	0	1
chr19	21308239	21363144	ENSBTAG00000000827	TAOK1	respToStress	0	1
chr19	22287405	22431563	ENSBTAG00000008424	ABR	respToStress	0	1
chr19	23086308	23121103	ENSBTAG00000005664	YWHAE	respToStress	0	1
chr19	23139102	23159120	ENSBTAG00000005665	CRK	respToStress	0	1
chr19	23168435	23191280	ENSBTAG00000001332	MYO1C	respToStress	0	1
chr19	23309862	23319829	ENSBTAG00000011483	SCARF1	respToStress	0	1
chr19	23403657	23411269	ENSBTAG00000020859	SERPINF2	respToStress	0	1
chr19	23476634	23527009	ENSBTAG00000009711	RPA1	respToStress	1	0
chr19	23559326	23560666	ENSBTAG00000012302	RTN4RL1	respToStress	1	0
chr19	23655531	23659389	ENSBTAG00000025130	HIC1	respToStress	0	1
chr19	24088805	24158415	ENSBTAG00000016806	PAFAH1B1	respToStress	0	1
chr19	24809409	24824295	ENSBTAG00000015763	SPATA22	respToStress	0	1
chr19	24890751	24913053	ENSBTAG00000018880	TRPV1	respToStress	0	1
chr19	24933750	24951464	ENSBTAG00000000829	SHPK	respToStress	0	1
chr19	25075806	25100374	ENSBTAG00000016621	NCBP3	respToStress	1	0
chr19	25140459	25157998	ENSBTAG00000007169	P2RX1	respToStress	1	0
chr19	25636461	25650975	ENSBTAG00000007430	MYBBP1A	respToStress	0	0
chr19	26638785	26668466	ENSBTAG00000020433	NLRP1	respToStress	0	1
chr19	26683195	26691719	ENSBTAG00000020431	DERL2	respToStress	0	0
chr19	26724673	26730100	ENSBTAG00000012739	C1QBP	respToStress	0	0
chr19	26730162	26737179	ENSBTAG00000025149	RPAIN	respToStress	0	0
chr19	27054328	27067739	ENSBTAG00000008591	CAMTA2	respToStress	0	0
chr19	27094265	27096217	ENSBTAG00000004909	GP1BA	respToStress	0	0
chr19	27123625	27170653	ENSBTAG00000004907	MINK1	respToStress	0	0
chr19	27249528	27253097	ENSBTAG00000031998	CXCL16	respToStress	0	0
chr19	27268438	27276816	ENSBTAG00000035587	ARRB2	respToStress	0	0
chr19	27331075	27339653	ENSBTAG00000011990	ALOX15	respToStress	0	0
chr19	27421125	27434258	ENSBTAG00000021933	ALOX12	respToStress	0	1
chr19	27568181	27573378	ENSBTAG00000003072	ACADVL	respToStress	1	0
chr19	27574027	27581405	ENSBTAG00000003075	DVL2	respToStress	1	0
chr19	27586886	27588815	ENSBTAG00000014883	GABARAP	respToStress	1	0
chr19	27616793	27621455	ENSBTAG00000009190	SLC2A4	respToStress	1	0
chr19	27653444	27656067	ENSBTAG00000010513	GPS2	respToStress	1	0
chr19	27769639	27773345	ENSBTAG00000008289	ZBTB4	respToStress	1	0
chr19	27929104	27930911	ENSBTAG00000005461	SOX15	respToStress	1	0
chr19	27985495	27997841	ENSBTAG00000001069	TP53	respToStress	1	0
chr19	27998930	28010744	ENSBTAG00000001071	WRAP53	respToStress	1	0
chr19	28147259	28155406	ENSBTAG00000048062	KDM6B	respToStress	1	0
chr19	28466248	28483634	ENSBTAG00000007117	CTC1	respToStress	0	0
chr19	28590314	28595213	ENSBTAG00000012344	RPL26	respToStress	0	0
chr19	28680825	28800880	ENSBTAG00000021151	MYH10	respToStress	1	0
chr19	28913867	28961787	ENSBTAG00000016344	PIK3R6	respToStress	0	0
chr19	29278757	29489242	ENSBTAG00000017815	STX8	respToStress	0	1
chr19	30400967	30401380	ENSBTAG00000046290	PIRT	respToStress	1	0
chr19	31284737	31363093	ENSBTAG00000012103	MAP2K4	respToStress	1	0
chr19	31767278	31822920	ENSBTAG00000035706	MYOCD	respToStress	0	1
chr19	33816540	33834542	ENSBTAG00000003014	TRPV2	respToStress	0	0
chr19	33945404	34043863	ENSBTAG00000013271	NCOR1	respToStress	0	1
chr19	34074736	34084350	ENSBTAG00000044099	ZSWIM7	respToStress	0	1
chr19	34084460	34104983	ENSBTAG00000007581	ADORA2B	respToStress	0	1
chr19	34668035	34672049	ENSBTAG00000000540	RNF112	respToStress	0	1
chr19	34687988	34693036	ENSBTAG00000001014	MAPK7	respToStress	0	1
chr19	35025249	35041293	ENSBTAG00000025046	ALKBH5	respToStress	0	1
chr19	35234637	35250672	ENSBTAG00000007884	SREBF1	respToStress	0	1
chr19	35859039	35876858	ENSBTAG00000010576	MAP2K3	respToStress	0	1
chr19	36343607	36422982	ENSBTAG00000012293	SPAG9	respToStress	0	1
chr19	36928418	36934787	ENSBTAG00000021723	EME1	respToStress	0	1
chr19	37177683	37193942	ENSBTAG00000008744	PDK2	respToStress	0	1
chr19	37444870	37479632	ENSBTAG00000018699	KAT7	respToStress	0	1
chr19	38137127	38178538	ENSBTAG00000011736	IGF2BP1	respToStress	0	1
chr19	38314473	38338074	ENSBTAG00000007935	CALCOCO2	respToStress	0	1
chr19	39056971	39069122	ENSBTAG00000013653	NFE2L1	respToStress	0	1
chr19	39126674	39136077	ENSBTAG00000014202	CDK5RAP3	respToStress	0	1
chr19	39460692	39564822	ENSBTAG00000011435	NPEPPS	respToStress	0	1
chr19	39964765	39969793	ENSBTAG00000011539	PCGF2	respToStress	1	0
chr19	40379412	40478817	ENSBTAG00000008371	FBXL20	respToStress	0	1
chr19	40495454	40516179	ENSBTAG00000013236	MED1	respToStress	0	1
chr19	40634439	40635587	ENSBTAG00000004119	NEUROD2	respToStress	0	1
chr19	40691138	40692346	ENSBTAG00000011730	TCAP	respToStress	0	1
chr19	40722051	40745987	ENSBTAG00000021798	ERBB2	respToStress	0	1
chr19	41017271	41042023	ENSBTAG00000010745	THRA	respToStress	0	1
chr19	41040926	41048228	ENSBTAG00000012178	NR1D1	respToStress	0	1
chr19	41281652	41307194	ENSBTAG00000019262	TOP2A	respToStress	0	1
chr19	41428917	41440070	ENSBTAG00000015133	CCR7	respToStress	0	1
chr19	41720559	41731744	ENSBTAG00000007794	KRT20	respToStress	0	1
chr19	42463453	42465605	ENSBTAG00000033766	KRT16	respToStress	0	0
chr19	42877797	42888179	ENSBTAG00000046580	DHX58	respToStress	0	1
chr19	42941042	42942287	ENSBTAG00000000665	HCRT	respToStress	0	1
chr19	42960226	42996671	ENSBTAG00000010125	STAT5B	respToStress	0	0
chr19	43033597	43054075	ENSBTAG00000009496	STAT5A	respToStress	0	0
chr19	43056660	43132624	ENSBTAG00000021523	STAT3	respToStress	0	0
chr19	43479259	43489432	ENSBTAG00000019914	BECN1	respToStress	0	1
chr19	43714457	43783351	ENSBTAG00000022520	BRCA1	respToStress	0	1
chr19	43785335	43812243	ENSBTAG00000001632	NBR1	respToStress	0	1
chr19	43813981	43820826	ENSBTAG00000006801	TMEM106A	respToStress	0	1
chr19	44281113	44294691	ENSBTAG00000003966	DUSP3	respToStress	0	1
chr19	44456886	44458077	ENSBTAG00000045652	PYY2	respToStress	0	1
chr19	44629959	44633906	ENSBTAG00000019660	TMUB2	respToStress	0	1
chr19	44692189	44708381	ENSBTAG00000001610	SLC4A1	respToStress	0	1
chr19	44775157	44782140	ENSBTAG00000018823	GRN	respToStress	0	1
chr19	45036709	45050178	ENSBTAG00000039485	MEIOC	respToStress	0	1
chr19	45241325	45250609	ENSBTAG00000013534	GFAP	respToStress	0	1
chr19	45444316	45446228	ENSBTAG00000006056	HEXIM1	respToStress	0	1
chr19	45540236	45560686	ENSBTAG00000007084	MAP3K14	respToStress	0	1
chr19	45859214	45866764	ENSBTAG00000000029	LYZL6	respToStress	0	1
chr19	45973041	45975469	ENSBTAG00000002664	WNT9B	respToStress	0	1
chr19	46524375	46644713	ENSBTAG00000017512	MAPT	respToStress	0	1
chr19	46968837	47027388	ENSBTAG00000009987	ITGB3	respToStress	0	1
chr19	47556655	47678473	ENSBTAG00000015713	TLK2	respToStress	0	1
chr19	48570157	48620315	ENSBTAG00000008151	MAP3K3	respToStress	0	1
chr19	48628883	48656396	ENSBTAG00000000056	STRADA	respToStress	0	1
chr19	48662435	48682292	ENSBTAG00000011834	CCDC47	respToStress	0	1
chr19	48924511	48971838	ENSBTAG00000016799	ERN1	respToStress	0	1
chr19	49175892	49238414	ENSBTAG00000012066	PECAM1	respToStress	0	1
chr19	49312498	49328600	ENSBTAG00000018420	POLG2	respToStress	0	1
chr19	49330954	49337523	ENSBTAG00000018423	DDX5	respToStress	0	1
chr19	50243829	50258586	ENSBTAG00000004787	METRNL	respToStress	0	1
chr19	50611870	50635833	ENSBTAG00000003695	WDR45B	respToStress	0	1
chr19	50650350	50695396	ENSBTAG00000003687	FOXK2	respToStress	0	1
chr19	50765355	50771395	ENSBTAG00000018176	CYBC1	respToStress	0	1
chr19	51494262	51497888	ENSBTAG00000004108	CENPX	respToStress	0	1
chr19	51567328	51571991	ENSBTAG00000000042	PYCR1	respToStress	0	1
chr19	51643765	51653754	ENSBTAG00000006045	P4HB	respToStress	0	1
chr19	51673284	51677365	ENSBTAG00000003786	GCGR	respToStress	0	1
chr19	51781191	51829647	ENSBTAG00000019105	NPLOC4	respToStress	0	1
chr19	51833821	51842965	ENSBTAG00000019104	FAAP100	respToStress	0	1
chr19	51868429	51871276	ENSBTAG00000006189	ACTG1	respToStress	0	1
chr19	52308519	52629957	ENSBTAG00000002883	RPTOR	respToStress	0	1
chr19	52718548	52727753	ENSBTAG00000015339	ENDOV	respToStress	0	1
chr19	53978217	53984772	ENSBTAG00000006276	C1QTNF1	respToStress	0	1
chr19	54458856	54459555	ENSBTAG00000008441	SOCS3	respToStress	0	0
chr19	55328989	55376388	ENSBTAG00000013677	SEC14L1	respToStress	0	1
chr19	55978951	55981068	ENSBTAG00000008507	SPHK1	respToStress	0	1
chr19	56256889	56274684	ENSBTAG00000010517	EVPL	respToStress	0	1
chr19	56275538	56279838	ENSBTAG00000010509	CDK3	respToStress	0	1
chr19	56402887	56418246	ENSBTAG00000013556	UNC13D	respToStress	0	1
chr19	56472338	56506801	ENSBTAG00000018169	ITGB4	respToStress	0	1
chr19	56550486	56580017	ENSBTAG00000011715	RECQL5	respToStress	0	1
chr19	56754112	56818424	ENSBTAG00000004736	GRB2	respToStress	0	1
chr19	57194107	57204958	ENSBTAG00000040042	GRIN2C	respToStress	0	0
chr19	61708769	61814973	ENSBTAG00000001609	MAP2K6	respToStress	0	1
chr19	62424507	62457703	ENSBTAG00000039556	WIPI1	respToStress	0	1
chr19	62550515	62575992	ENSBTAG00000046174	GNA13	respToStress	0	1
chr19	62834850	62860774	ENSBTAG00000030162	AXIN2	respToStress	0	0
chr19	63230261	63243064	ENSBTAG00000001915	APOH	respToStress	0	1
chr19	63500603	63581649	ENSBTAG00000001061	PRKCA	respToStress	0	1
chr2	646582	878049	ENSBTAG00000013916	HERC2	respToStress	1	0
chr2	4228137	4333329	ENSBTAG00000005444	UGGT1	respToStress	0	1
chr2	4805767	4811802	ENSBTAG00000006261	GPR17	respToStress	0	1
chr2	5034439	5044966	ENSBTAG00000003950	PROC	respToStress	0	1
chr2	5135174	5166290	ENSBTAG00000004216	MAP3K2	respToStress	0	1
chr2	5181037	5211357	ENSBTAG00000020777	ERCC3	respToStress	0	1
chr2	6213566	6220196	ENSBTAG00000011808	MSTN	respToStress	0	1
chr2	6395005	6511175	ENSBTAG00000018795	PMS1	respToStress	0	1
chr2	7318227	7356937	ENSBTAG00000021466	COL3A1	respToStress	0	1
chr2	11700814	11701755	ENSBTAG00000038064		respToStress	0	1
chr2	13825855	13873784	ENSBTAG00000008390	DNAJC10	respToStress	0	1
chr2	18433086	18449877	ENSBTAG00000001096	PRKRA	respToStress	0	1
chr2	19659540	19692048	ENSBTAG00000019255	NFE2L2	respToStress	0	0
chr2	20941574	21011178	ENSBTAG00000018061	LNPK	respToStress	0	1
chr2	21060667	21061224	ENSBTAG00000031711		respToStress	0	1
chr2	21725942	21830229	ENSBTAG00000002295	ATF2	respToStress	0	1
chr2	23443013	23608298	ENSBTAG00000001083	MAP3K20	respToStress	0	1
chr2	24067475	24107467	ENSBTAG00000016836	PDK1	respToStress	0	1
chr2	25566351	25599241	ENSBTAG00000013218	GORASP2	respToStress	1	0
chr2	27924668	28017774	ENSBTAG00000017162	STK39	respToStress	0	1
chr2	30093697	30184706	ENSBTAG00000002425	SCN9A	respToStress	0	1
chr2	32850155	32852428	ENSBTAG00000008704	FIGN	respToStress	0	1
chr2	34217173	34272473	ENSBTAG00000008142	IFIH1	respToStress	0	1
chr2	34527583	34547390	ENSBTAG00000048246		respToStress	0	1
chr2	35076260	35186366	ENSBTAG00000021691	PSMD14	respToStress	0	1
chr2	35247178	35342975	ENSBTAG00000006654	TANK	respToStress	0	1
chr2	36256325	36348759	ENSBTAG00000009080	ITGB6	respToStress	0	0
chr2	36373939	36508295	ENSBTAG00000032515	PLA2R1	respToStress	0	0
chr2	36682216	36729906	ENSBTAG00000008755	MARCH7	respToStress	0	1
chr2	37593290	37620037	ENSBTAG00000032481	DAPL1	respToStress	0	1
chr2	39999717	40017015	ENSBTAG00000003650	NR4A2	respToStress	0	1
chr2	44763141	44818737	ENSBTAG00000021020	RIF1	respToStress	0	1
chr2	44850892	44867293	ENSBTAG00000007239	TNFAIP6	respToStress	0	1
chr2	44930495	44950481	ENSBTAG00000032369	NMI	respToStress	0	1
chr2	52275074	52406207	ENSBTAG00000012615	ZEB2	respToStress	0	1
chr2	53844155	53964125	ENSBTAG00000032277	KYNU	respToStress	0	1
chr2	61582125	61585838	ENSBTAG00000001060	CXCR4	respToStress	0	1
chr2	61821905	61852264	ENSBTAG00000015172	MCM6	respToStress	0	1
chr2	61919643	61949692	ENSBTAG00000015169	UBXN4	respToStress	0	1
chr2	62291151	62433744	ENSBTAG00000026842	ZRANB3	respToStress	0	1
chr2	62601167	62642560	ENSBTAG00000014409	MAP3K19	respToStress	0	1
chr2	65216983	65279808	ENSBTAG00000005234	LYPD1	respToStress	0	1
chr2	65892592	65912704	ENSBTAG00000003401	ACTR3	respToStress	0	0
chr2	70122000	70142602	ENSBTAG00000002112	INSIG2	respToStress	0	1
chr2	72358249	72430777	ENSBTAG00000032021	RALB	respToStress	0	1
chr2	73490617	73723487	ENSBTAG00000019781	CLASP1	respToStress	0	1
chr2	79888206	79973705	ENSBTAG00000007867	STAT1	respToStress	0	1
chr2	80641459	80650245	ENSBTAG00000018653	NABP1	respToStress	0	1
chr2	80997737	81275827	ENSBTAG00000014832	TMEFF2	respToStress	0	1
chr2	84413662	84414878	ENSBTAG00000009976		respToStress	0	1
chr2	86438979	86449372	ENSBTAG00000012586	HSPD1	respToStress	0	1
chr2	90139395	90172951	ENSBTAG00000010998	CFLAR	respToStress	0	1
chr2	90432216	90456178	ENSBTAG00000019298	STRADB	respToStress	0	1
chr2	90664833	90712586	ENSBTAG00000007395	ALS2	respToStress	0	1
chr2	90987008	90989214	ENSBTAG00000002283	FZD7	respToStress	1	0
chr2	91395347	91461311	ENSBTAG00000006420	BMPR2	respToStress	0	0
chr2	92325180	92358568	ENSBTAG00000007445	CD28	respToStress	0	1
chr2	92490401	92495797	ENSBTAG00000013170	CTLA4	respToStress	0	1
chr2	96470387	96472144	ENSBTAG00000020957	FZD5	respToStress	0	1
chr2	96826377	96828228	ENSBTAG00000015054	CRYGD	respToStress	0	1
chr2	96941049	96962496	ENSBTAG00000020527	IDH1	respToStress	0	1
chr2	98497589	98498081	ENSBTAG00000010722		respToStress	0	1
chr2	98617457	98666531	ENSBTAG00000015066	LANCL1	respToStress	0	1
chr2	99660620	99997642	ENSBTAG00000012647		respToStress	0	1
chr2	103881402	103950562	ENSBTAG00000008300	FN1	respToStress	0	1
chr2	104656259	104744436	ENSBTAG00000010426	XRCC5	respToStress	0	0
chr2	105138334	105188478	ENSBTAG00000003843	SMARCAL1	respToStress	0	1
chr2	105576568	105577158	ENSBTAG00000019003	TNP1	respToStress	0	1
chr2	106936887	106940905	ENSBTAG00000026753	CXCR1	respToStress	0	1
chr2	107114929	107125867	ENSBTAG00000015520	SLC11A1	respToStress	0	1
chr2	107145491	107169192	ENSBTAG00000018543	VIL1	respToStress	0	1
chr2	107742904	107834901	ENSBTAG00000031041	NHEJ1	respToStress	0	1
chr2	107902020	107908498	ENSBTAG00000020610	ANKZF1	respToStress	0	1
chr2	107949740	107957014	ENSBTAG00000013782	DNAJB2	respToStress	0	1
chr2	107958895	107978251	ENSBTAG00000013798	PTPRN	respToStress	0	1
chr2	108168449	108191017	ENSBTAG00000020537	ASIC4	respToStress	0	1
chr2	110251546	110405363	ENSBTAG00000010030	EPHA4	respToStress	0	1
chr2	112793508	112845293	ENSBTAG00000016951	WDFY1	respToStress	0	1
chr2	112870323	112900274	ENSBTAG00000008717	SERPINE2	respToStress	0	1
chr2	113372323	113487279	ENSBTAG00000021769	CUL3	respToStress	0	0
chr2	115826528	115960780	ENSBTAG00000023963	RHBDD1	respToStress	0	1
chr2	116759408	116762490	ENSBTAG00000021326	CCL20	respToStress	0	1
chr2	118596201	118598002	ENSBTAG00000039046	CD24	respToStress	0	1
chr2	118622220	118729375	ENSBTAG00000021653	TRIP12	respToStress	0	1
chr2	121347861	121383138	ENSBTAG00000020671	TRIM62	respToStress	0	1
chr2	123070708	123196529	ENSBTAG00000018979	PUM1	respToStress	0	1
chr2	125213837	125255802	ENSBTAG00000003202	OPRD1	respToStress	0	1
chr2	125698160	125714128	ENSBTAG00000002363	SESN2	respToStress	0	0
chr2	125784497	125811602	ENSBTAG00000027051	PTAFR	respToStress	0	1
chr2	125899852	125969668	ENSBTAG00000043989	EYA3	respToStress	0	1
chr2	125983558	126015376	ENSBTAG00000012997	SMPDL3B	respToStress	0	1
chr2	126030987	126055499	ENSBTAG00000006225	RPA2	respToStress	0	1
chr2	126246561	126250182	ENSBTAG00000007554	IFI6	respToStress	0	1
chr2	126276335	126291824	ENSBTAG00000011784	FGR	respToStress	0	1
chr2	126904071	126910834	ENSBTAG00000014849	GPATCH3	respToStress	0	1
chr2	126929535	126930878	ENSBTAG00000009223	SFN	respToStress	0	1
chr2	127821034	127833467	ENSBTAG00000021786	AUNIP	respToStress	0	1
chr2	128320057	128325052	ENSBTAG00000001651	SYF2	respToStress	0	1
chr2	129160819	129183500	ENSBTAG00000019791	GRHL3	respToStress	0	1
chr2	129315264	129338069	ENSBTAG00000001101	IFNLR1	respToStress	0	1
chr2	129351698	129378160	ENSBTAG00000001100	IL22RA1	respToStress	0	1
chr2	130370509	130436531	ENSBTAG00000009500	KDM1A	respToStress	0	1
chr2	130769172	130775911	ENSBTAG00000011196	C1QB	respToStress	0	1
chr2	130792855	130795743	ENSBTAG00000007153	C1QA	respToStress	0	1
chr2	130900401	130937992	ENSBTAG00000016448	ZBTB40	respToStress	0	1
chr2	131341266	131359925	ENSBTAG00000001700		respToStress	0	1
chr2	132470750	132507576	ENSBTAG00000018656	HP1BP3	respToStress	0	1
chr2	132601302	132621738	ENSBTAG00000006084	PINK1	respToStress	0	1
chr2	132731029	132738645	ENSBTAG00000020850	MUL1	respToStress	0	1
chr2	133473127	133474216	ENSBTAG00000030367	RNF186	respToStress	0	1
chr2	134512629	134616219	ENSBTAG00000014967	PAX7	respToStress	0	1
chr2	135557345	135672091	ENSBTAG00000000684	ARHGEF10L	respToStress	0	1
chr2	136162616	136182586	ENSBTAG00000008309	ATP13A2	respToStress	0	1
chr2	136480737	136491543	ENSBTAG00000005670	ARHGEF19	respToStress	0	1
chr2	136525537	136551769	ENSBTAG00000000815	EPHA2	respToStress	0	1
chr20	3759206	3880974	ENSBTAG00000017457	STK10	respToStress	0	1
chr20	4449109	4452189	ENSBTAG00000013863	DUSP1	respToStress	0	1
chr20	4684744	4740893	ENSBTAG00000002020	CREBRF	respToStress	0	1
chr20	4908292	4918945	ENSBTAG00000001823	STC2	respToStress	0	1
chr20	5512161	5584540	ENSBTAG00000009995	CPEB4	respToStress	0	1
chr20	6360600	6365489	ENSBTAG00000013873	MSX2	respToStress	0	0
chr20	9791661	9793744	ENSBTAG00000047486	CARTPT	respToStress	0	1
chr20	10127243	10148631	ENSBTAG00000027983	GTF2H2	respToStress	0	1
chr20	10266268	10300200	ENSBTAG00000002073	RAD17	respToStress	0	1
chr20	11329104	11409885	ENSBTAG00000010989	PIK3R1	respToStress	0	1
chr20	13483520	13558286	ENSBTAG00000000415	ERBIN	respToStress	0	1
chr20	13805928	13851473	ENSBTAG00000016902	SGTB	respToStress	0	1
chr20	13885857	13891068	ENSBTAG00000047828	SHLD3	respToStress	0	1
chr20	18372123	18423094	ENSBTAG00000021606	ERCC8	respToStress	0	0
chr20	20854607	20860584	ENSBTAG00000016771	PLK2	respToStress	0	1
chr20	22360764	22435963	ENSBTAG00000013790	MAP3K1	respToStress	0	1
chr20	23305806	23355111	ENSBTAG00000004351	IL31RA	respToStress	1	0
chr20	23975640	23980445	ENSBTAG00000021960	GPX8	respToStress	0	1
chr20	27745415	27755504	ENSBTAG00000001241	ISL1	respToStress	0	1
chr20	31484954	31510630	ENSBTAG00000006233	NIM1K	respToStress	1	0
chr20	32606049	32618895	ENSBTAG00000016981	FBXO4	respToStress	0	1
chr20	33688291	33716677	ENSBTAG00000000013	PRKAA1	respToStress	0	1
chr20	33762479	33774648	ENSBTAG00000014972	PTGER4	respToStress	0	1
chr20	35092195	35158959	ENSBTAG00000016149	C9	respToStress	1	0
chr20	35376524	35514741	ENSBTAG00000006697	RICTOR	respToStress	0	1
chr20	36707140	36993695	ENSBTAG00000033095	WDR70	respToStress	0	0
chr20	37189901	37303893	ENSBTAG00000000579	NIPBL	respToStress	0	1
chr20	37596604	37679976	ENSBTAG00000018245	SLC1A3	respToStress	0	1
chr20	39265413	39274082	ENSBTAG00000019209	RAD1	respToStress	0	0
chr20	39913085	40304028	ENSBTAG00000012558	ADAMTS12	respToStress	0	0
chr20	42067162	42183443	ENSBTAG00000017551	DROSHA	respToStress	0	1
chr20	56767512	56781229	ENSBTAG00000016441	ZNF622	respToStress	1	0
chr20	58563065	58596022	ENSBTAG00000003186	OTULIN	respToStress	0	1
chr20	62630506	62697437	ENSBTAG00000006346	DAP	respToStress	0	1
chr20	62940001	62990698	ENSBTAG00000003536	MARCH6	respToStress	0	1
chr20	71263287	71279911	ENSBTAG00000012567	TERT	respToStress	0	1
chr20	71496994	71511149	ENSBTAG00000006972	TRIP13	respToStress	0	1
chr20	71902471	71904001	ENSBTAG00000048135		respToStress	0	1
chr20	71916825	71932650	ENSBTAG00000046493	PDCD6	respToStress	0	1
chr21	4407154	4499274	ENSBTAG00000003392	GABRA5	respToStress	0	1
chr21	5385098	5394275	ENSBTAG00000000640	SELENOS	respToStress	0	1
chr21	6101145	6102636	ENSBTAG00000048048		respToStress	0	0
chr21	8208822	8268093	ENSBTAG00000021527	IGF1R	respToStress	0	1
chr21	14349793	14376704	ENSBTAG00000018603	RGMA	respToStress	0	0
chr21	19493058	19520421	ENSBTAG00000047543		respToStress	0	1
chr21	20002742	20007367	ENSBTAG00000017632	AEN	respToStress	0	1
chr21	20013719	20031094	ENSBTAG00000014762	ISG20	respToStress	0	1
chr21	20998719	21106763	ENSBTAG00000019954	ABHD2	respToStress	0	1
chr21	21137918	21198618	ENSBTAG00000009097	FANCI	respToStress	0	1
chr21	21197851	21215597	ENSBTAG00000009098	POLG	respToStress	0	1
chr21	22043354	22046525	ENSBTAG00000021275	CIB1	respToStress	0	1
chr21	22071936	22097413	ENSBTAG00000000026	VPS33B	respToStress	0	1
chr21	22264540	22331807	ENSBTAG00000020301	BLM	respToStress	0	1
chr21	23119315	23262118	ENSBTAG00000015909	PDE8A	respToStress	0	1
chr21	25714965	25816371	ENSBTAG00000019940	RASGRF1	respToStress	0	1
chr21	26481215	26490869	ENSBTAG00000000735	BCL2A1	respToStress	0	1
chr21	26874338	26962870	ENSBTAG00000012351	ARNT2	respToStress	0	1
chr21	27922210	27945107	ENSBTAG00000009855	FAN1	respToStress	0	1
chr21	30079543	30102510	ENSBTAG00000015775		respToStress	0	1
chr21	31177694	31192961	ENSBTAG00000015942	DNAJA4	respToStress	0	1
chr21	31714324	31740279	ENSBTAG00000002833	FBXO22	respToStress	0	1
chr21	33796382	33840716	ENSBTAG00000009985	SIN3A	respToStress	0	1
chr21	33855757	33861985	ENSBTAG00000007365	NEIL1	respToStress	0	1
chr21	34088422	34109601	ENSBTAG00000021318	SCAMP5	respToStress	0	1
chr21	34626181	34651240	ENSBTAG00000011446	SEMA7A	respToStress	0	1
chr21	34970953	35025051	ENSBTAG00000015779	PML	respToStress	0	1
chr21	35184046	35187216	ENSBTAG00000040134		respToStress	0	1
chr21	35264590	35267979	ENSBTAG00000010057	GZMB	respToStress	0	1
chr21	40528795	40682810	ENSBTAG00000012789	PRKD1	respToStress	0	1
chr21	41948039	41961275	ENSBTAG00000021844	COCH	respToStress	0	1
chr21	42404327	42405349	ENSBTAG00000010536	GPR33	respToStress	0	1
chr21	44805298	44834310	ENSBTAG00000008172	EGLN3	respToStress	0	1
chr21	46065549	46068942	ENSBTAG00000016683	NFKBIA	respToStress	0	1
chr21	51772760	52095083	ENSBTAG00000003684	LRFN5	respToStress	0	1
chr21	55385793	55395266	ENSBTAG00000002612		respToStress	0	1
chr21	55682755	55749862	ENSBTAG00000021304	TP53BP1	respToStress	0	1
chr21	55924230	55946434	ENSBTAG00000017196	PDIA3	respToStress	0	0
chr21	55947482	55950835	ENSBTAG00000032132	ELL3	respToStress	0	0
chr21	55990783	56041778	ENSBTAG00000017215	WDR76	respToStress	0	1
chr21	56629747	56773304	ENSBTAG00000000838	CCDC88C	respToStress	0	0
chr21	57153110	57246389	ENSBTAG00000018123	FBLN5	respToStress	0	1
chr21	58163028	58176319	ENSBTAG00000009836	CHGA	respToStress	0	1
chr21	62701850	62743837	ENSBTAG00000021717	BDKRB2	respToStress	0	1
chr21	62760703	62772148	ENSBTAG00000007052	BDKRB1	respToStress	0	1
chr21	62870563	62892534	ENSBTAG00000019836	GSKIP	respToStress	0	1
chr21	66159547	66174627	ENSBTAG00000018636	CCNK	respToStress	0	1
chr21	66675974	66738876	ENSBTAG00000009293	EVL	respToStress	0	1
chr21	66817739	66842006	ENSBTAG00000020819	YY1	respToStress	1	0
chr21	68595873	68601204	ENSBTAG00000006270	HSP90AA1	respToStress	0	1
chr21	68789514	68803852	ENSBTAG00000010995	CINP	respToStress	0	1
chr21	69228047	69254153	ENSBTAG00000013475	TRAF3	respToStress	1	0
chr21	69960277	69967811	ENSBTAG00000009966	XRCC3	respToStress	1	0
chr21	70878138	70895537	ENSBTAG00000017636	AKT1	respToStress	0	1
chr21	70903809	70905041	ENSBTAG00000005038	ZBTB42	respToStress	0	1
chr21	71352590	71373975	ENSBTAG00000047606	MTA1	respToStress	0	1
chr21	71390600	71392110	ENSBTAG00000047229	CRIP1	respToStress	0	1
chr21	71468376	71469950	ENSBTAG00000047632		respToStress	0	1
chr21	71507509	71509649	ENSBTAG00000046161		respToStress	0	1
chr21	71594102	71596399	ENSBTAG00000046076		respToStress	0	1
chr22	892005	1069280	ENSBTAG00000011628	EGFR	respToStress	0	1
chr22	3899285	4695113	ENSBTAG00000044062	RBMS3	respToStress	0	0
chr22	6083636	6184904	ENSBTAG00000007438	STT3B	respToStress	0	1
chr22	7383752	7388696	ENSBTAG00000034883	CCR4	respToStress	0	1
chr22	9674589	9791554	ENSBTAG00000007732	ARPP21	respToStress	1	0
chr22	10160885	10273691	ENSBTAG00000006735	STAC	respToStress	0	1
chr22	10492112	10585992	ENSBTAG00000016758	MLH1	respToStress	0	0
chr22	11646791	11651003	ENSBTAG00000000563	MYD88	respToStress	0	0
chr22	11674127	11758890	ENSBTAG00000014927	OXSR1	respToStress	0	0
chr22	12416919	12469477	ENSBTAG00000003745	WDR48	respToStress	0	0
chr22	13679510	13681231	ENSBTAG00000047441		respToStress	0	1
chr22	13842703	13889468	ENSBTAG00000016420	CTNNB1	respToStress	0	1
chr22	15245986	15250843	ENSBTAG00000018601	LYZL4	respToStress	0	1
chr22	15431365	15437006	ENSBTAG00000017365	ZBTB47	respToStress	0	1
chr22	15553514	15561007	ENSBTAG00000014162	ACKR2	respToStress	0	1
chr22	16694678	16750676	ENSBTAG00000006193	IRAK2	respToStress	0	1
chr22	16760055	16764930	ENSBTAG00000016101	VHL	respToStress	0	1
chr22	16783190	16832321	ENSBTAG00000010077	FANCD2	respToStress	0	1
chr22	16873474	16885025	ENSBTAG00000033669	IL17RC	respToStress	0	1
chr22	16901720	16904521	ENSBTAG00000010832	JAGN1	respToStress	0	1
chr22	17001861	17007470	ENSBTAG00000007777	OGG1	respToStress	0	1
chr22	17627573	17735891	ENSBTAG00000012142	RAD18	respToStress	0	1
chr22	17832937	17846997	ENSBTAG00000022699	CAV3	respToStress	0	1
chr22	21268891	21295366	ENSBTAG00000012904	EDEM1	respToStress	0	1
chr22	21615593	21838921	ENSBTAG00000020455	ITPR1	respToStress	0	1
chr22	22098224	22098436	ENSBTAG00000034496	SEM1	respToStress	1	0
chr22	23308621	23340998	ENSBTAG00000000273	IL5RA	respToStress	0	1
chr22	28775667	28823253	ENSBTAG00000002147	PPP4R2	respToStress	1	0
chr22	32552971	32574431	ENSBTAG00000021506	ARL6IP5	respToStress	1	0
chr22	32610465	32640830	ENSBTAG00000015554	TMF1	respToStress	1	0
chr22	43379504	43410315	ENSBTAG00000004178	ACOX2	respToStress	0	1
chr22	43467864	43548273	ENSBTAG00000019989	PXK	respToStress	0	1
chr22	43639336	43658740	ENSBTAG00000018294	DNASE1L3	respToStress	0	1
chr22	43674720	43815706	ENSBTAG00000022004	FLNB	respToStress	0	1
chr22	44179970	44183679	ENSBTAG00000015563	PDE12	respToStress	0	1
chr22	44397100	44427704	ENSBTAG00000006824	APPL1	respToStress	0	1
chr22	46096245	46112683	ENSBTAG00000020221	WNT5A	respToStress	0	1
chr22	47582815	47590574	ENSBTAG00000032374	SELENOK	respToStress	0	1
chr22	47591904	47607214	ENSBTAG00000011180	ACTR8	respToStress	0	1
chr22	47609791	47625159	ENSBTAG00000011178	IL17RB	respToStress	0	1
chr22	48307244	48337780	ENSBTAG00000008719	PRKCD	respToStress	0	0
chr22	48611898	48613043	ENSBTAG00000032531	MUSTN1	respToStress	0	1
chr22	48615397	48630387	ENSBTAG00000007850	ITIH4	respToStress	0	1
chr22	48680450	48708294	ENSBTAG00000004749	NEK4	respToStress	0	1
chr22	48884238	48909562	ENSBTAG00000014782	STAB1	respToStress	0	1
chr22	49032830	49039996	ENSBTAG00000045817	BAP1	respToStress	0	1
chr22	49229610	49233939	ENSBTAG00000018198	TLR9	respToStress	0	1
chr22	49538818	49544236	ENSBTAG00000000671	PARP3	respToStress	0	1
chr22	49946213	49950052	ENSBTAG00000031797	MANF	respToStress	0	1
chr22	50281953	50310036	ENSBTAG00000016532	MAPKAPK3	respToStress	0	1
chr22	50568310	50571594	ENSBTAG00000019161	NPRL2	respToStress	0	1
chr22	50592324	50597462	ENSBTAG00000000484	HYAL2	respToStress	0	1
chr22	50600489	50601799	ENSBTAG00000000483	HYAL1	respToStress	0	1
chr22	50702769	50717523	ENSBTAG00000008509	SLC38A3	respToStress	0	0
chr22	50991902	51000966	ENSBTAG00000012335	UBA7	respToStress	0	0
chr22	51277867	51323093	ENSBTAG00000004279	RHOA	respToStress	0	0
chr22	51456200	51470441	ENSBTAG00000022635	LAMB2	respToStress	0	0
chr22	51470661	51482027	ENSBTAG00000018921	USP19	respToStress	0	0
chr22	51484253	51491566	ENSBTAG00000018928	QARS	respToStress	0	0
chr22	51821391	51832167	ENSBTAG00000038381	SLC26A6	respToStress	0	0
chr22	51944064	51969644	ENSBTAG00000009183	SHISA5	respToStress	0	0
chr22	51969881	51971755	ENSBTAG00000008406	TREX1	respToStress	0	1
chr22	51971832	51989358	ENSBTAG00000008399	ATRIP	respToStress	0	0
chr22	52143306	52145266	ENSBTAG00000003022	CAMP	respToStress	0	0
chr22	52148151	52149577	ENSBTAG00000013356	CATHL1	respToStress	0	0
chr22	52155118	52157001	ENSBTAG00000016153		respToStress	0	0
chr22	52179610	52180750	ENSBTAG00000039879		respToStress	0	0
chr22	52189557	52191061	ENSBTAG00000024852	CATHL2	respToStress	0	0
chr22	52202473	52203563	ENSBTAG00000031594		respToStress	0	0
chr22	52219970	52221924	ENSBTAG00000020076	CATHL5	respToStress	0	0
chr22	52768660	52818675	ENSBTAG00000015782	SCAP	respToStress	1	0
chr22	52858272	52862341	ENSBTAG00000031519	NGP	respToStress	1	0
chr22	53011796	53070746	ENSBTAG00000002948	SETD2	respToStress	1	0
chr22	53521906	53556089	ENSBTAG00000001292	LTF	respToStress	0	1
chr22	53567797	53569696	ENSBTAG00000006155	CCRL2	respToStress	0	1
chr22	53598839	53602003	ENSBTAG00000008099	CCR5	respToStress	0	1
chr22	53613211	53614323	ENSBTAG00000013586	CCR2	respToStress	0	1
chr22	53761589	53762665	ENSBTAG00000001338	CCR3	respToStress	0	0
chr22	53826232	53832796	ENSBTAG00000031355		respToStress	0	1
chr22	53851969	53858019	ENSBTAG00000019428	CCR1	respToStress	0	1
chr22	53998567	54003908	ENSBTAG00000015708	CXCR6	respToStress	0	1
chr22	54259648	54337446	ENSBTAG00000026097	LIMD1	respToStress	0	1
chr22	54945535	54950005	ENSBTAG00000012328	GHRL	respToStress	1	0
chr22	55944219	56217921	ENSBTAG00000035827	ATG7	respToStress	0	1
chr22	56949105	56958155	ENSBTAG00000021645	MBD4	respToStress	0	1
chr22	57366997	57489590	ENSBTAG00000001333	PPARG	respToStress	0	1
chr22	58702013	58724435	ENSBTAG00000007362	XPC	respToStress	0	1
chr22	58809372	58873170	ENSBTAG00000001668	WNT7A	respToStress	0	1
chr22	59818309	59832821	ENSBTAG00000030930	HMCES	respToStress	0	1
chr22	60179708	60211026	ENSBTAG00000020998	RUVBL1	respToStress	0	1
chr22	60565325	60581052	ENSBTAG00000014380	MCM2	respToStress	1	0
chr22	60960190	61060022	ENSBTAG00000030855	CHCHD6	respToStress	0	1
chr22	61283172	61292866	ENSBTAG00000008313	KLF15	respToStress	0	1
chr23	2936081	2953601	ENSBTAG00000005362	RAB23	respToStress	0	1
chr23	3431407	3687495	ENSBTAG00000021237	DST	respToStress	0	1
chr23	4980260	5004773	ENSBTAG00000012973	GFRAL	respToStress	0	1
chr23	6771146	6787028	ENSBTAG00000018167	KLHL31	respToStress	1	0
chr23	6922380	6965163	ENSBTAG00000015571	GCLC	respToStress	1	0
chr23	7117863	7126822	ENSBTAG00000008953	TAP1	respToStress	1	0
chr23	7429817	7434186	ENSBTAG00000016830	DAXX	respToStress	0	1
chr23	7528759	7534103	ENSBTAG00000001634	PHF1	respToStress	0	1
chr23	7655892	7658885	ENSBTAG00000000428	BAK1	respToStress	0	1
chr23	8258750	8268920	ENSBTAG00000034529	HMGA1	respToStress	0	1
chr23	8591963	8688924	ENSBTAG00000034493	C23H6orf106	respToStress	1	0
chr23	9340955	9353750	ENSBTAG00000017542	PPARD	respToStress	0	1
chr23	9381446	9390572	ENSBTAG00000019492	FANCE	respToStress	0	1
chr23	9944807	10023618	ENSBTAG00000020783	MAPK14	respToStress	0	1
chr23	10036666	10045045	ENSBTAG00000010007	MAPK13	respToStress	0	1
chr23	10560499	10568780	ENSBTAG00000008353	CDKN1A	respToStress	0	1
chr23	10773265	10809544	ENSBTAG00000002393	C23H6orf89	respToStress	0	1
chr23	10892083	10918349	ENSBTAG00000014172	FGD2	respToStress	0	1
chr23	11229765	11267153	ENSBTAG00000008321	RNF8	respToStress	0	1
chr23	12913192	12940627	ENSBTAG00000018224	GLP1R	respToStress	0	1
chr23	14959072	14965828	ENSBTAG00000002919	UNC5CL	respToStress	0	1
chr23	15000260	15005748	ENSBTAG00000005975	OARD1	respToStress	0	1
chr23	15090107	15094736	ENSBTAG00000007275	TREM2	respToStress	0	1
chr23	15122242	15133440	ENSBTAG00000015707	TREML2	respToStress	0	1
chr23	15148077	15163188	ENSBTAG00000017593	TREM1	respToStress	0	1
chr23	15560414	15568723	ENSBTAG00000003818	PGC	respToStress	0	1
chr23	16562968	16571140	ENSBTAG00000015900	CNPY3	respToStress	0	1
chr23	16677835	16740809	ENSBTAG00000012761	PTK7	respToStress	0	1
chr23	16747958	16754754	ENSBTAG00000012777	SRF	respToStress	0	1
chr23	16837459	16843931	ENSBTAG00000046107		respToStress	0	1
chr23	17092572	17115947	ENSBTAG00000006015	POLH	respToStress	0	1
chr23	17255947	17269998	ENSBTAG00000005339	VEGFA	respToStress	0	0
chr23	17731040	17771515	ENSBTAG00000020012	CDC5L	respToStress	0	1
chr23	19369192	19384102	ENSBTAG00000003499	ENPP4	respToStress	0	1
chr23	19860795	19882823	ENSBTAG00000016302	SLC25A27	respToStress	0	1
chr23	22381968	22387980	ENSBTAG00000046711		respToStress	0	1
chr23	24346988	24350509	ENSBTAG00000002150	IL17A	respToStress	0	1
chr23	24390407	24397956	ENSBTAG00000016835	IL17F	respToStress	0	1
chr23	24438946	24456316	ENSBTAG00000010721	MCM3	respToStress	0	1
chr23	25030303	25051787	ENSBTAG00000015083	FBXO9	respToStress	0	1
chr23	27008831	27011946	ENSBTAG00000014420	AGER	respToStress	1	0
chr23	27012067	27014380	ENSBTAG00000025413	RNF5	respToStress	1	0
chr23	27057896	27067756	ENSBTAG00000008794	ATF6B	respToStress	0	0
chr23	27085415	27136954	ENSBTAG00000001444	TNXB	respToStress	0	1
chr23	27152083	27165021	ENSBTAG00000006864		respToStress	0	1
chr23	27175689	27196793	ENSBTAG00000037533	C4A	respToStress	0	1
chr23	27225270	27231292	ENSBTAG00000046158	CFB	respToStress	0	0
chr23	27231725	27243367	ENSBTAG00000007450	C2	respToStress	0	0
chr23	27331773	27333698	ENSBTAG00000025441	HSPA1A	respToStress	1	0
chr23	27334344	27338328	ENSBTAG00000025442	HSPA1L	respToStress	1	0
chr23	27376011	27395815	ENSBTAG00000019790	MSH5	respToStress	1	0
chr23	27403128	27406360	ENSBTAG00000013525	MPIG6B	respToStress	1	0
chr23	27463438	27474655	ENSBTAG00000019685	BAG6	respToStress	0	1
chr23	27503183	27505457	ENSBTAG00000020554	AIF1	respToStress	0	1
chr23	27521253	27523736	ENSBTAG00000018343	NCR3	respToStress	0	1
chr23	27533911	27536674	ENSBTAG00000025471	TNF	respToStress	0	1
chr23	27537907	27539470	ENSBTAG00000000016	LTA	respToStress	0	1
chr23	27550617	27560647	ENSBTAG00000014492	NFKBIL1	respToStress	0	1
chr23	27565924	27576711	ENSBTAG00000014490	DDX39B	respToStress	0	0
chr23	27646134	27646571	ENSBTAG00000031905		respToStress	1	0
chr23	27962144	27968734	ENSBTAG00000046757	GTF2H4	respToStress	0	0
chr23	28088456	28089722	ENSBTAG00000011358	IER3	respToStress	1	0
chr23	28090029	28100113	ENSBTAG00000009960	FLOT1	respToStress	1	0
chr23	28177338	28192982	ENSBTAG00000006933	PPP1R10	respToStress	1	0
chr23	28224609	28231251	ENSBTAG00000025516	GNL1	respToStress	1	0
chr23	28563086	28579480	ENSBTAG00000035744	TRIM26	respToStress	1	0
chr23	28600596	28610740	ENSBTAG00000007532	TRIM15	respToStress	1	0
chr23	28613833	28622421	ENSBTAG00000007530	TRIM10	respToStress	1	0
chr23	28828555	28829049	ENSBTAG00000025398		respToStress	1	0
chr23	28918428	28920742	ENSBTAG00000027246	UBD	respToStress	1	0
chr23	29906624	29920511	ENSBTAG00000000871	TRIM27	respToStress	1	0
chr23	31614238	31621350	ENSBTAG00000013065	HFE	respToStress	0	1
chr23	31693732	31708621	ENSBTAG00000018523	TRIM38	respToStress	0	1
chr23	32385306	32386038	ENSBTAG00000008491		respToStress	0	0
chr23	32849318	32861445	ENSBTAG00000000365	TDP2	respToStress	0	0
chr23	39133610	39165303	ENSBTAG00000012865	DEK	respToStress	0	1
chr23	39239186	39240382	ENSBTAG00000012087	NHLRC1	respToStress	0	1
chr23	39835982	39846198	ENSBTAG00000015396	RBM24	respToStress	0	1
chr23	41076276	41165357	ENSBTAG00000012939	DTNBP1	respToStress	0	1
chr23	44010444	44017425	ENSBTAG00000008096	EDN1	respToStress	1	0
chr23	44468892	44536868	ENSBTAG00000019533	ADTRP	respToStress	0	1
chr23	47219514	47235324	ENSBTAG00000002534	EEF1E1	respToStress	0	1
chr23	47355128	47510231	ENSBTAG00000019234	BMP6	respToStress	0	1
chr23	47670503	47714288	ENSBTAG00000015106	DSP	respToStress	0	1
chr23	47900595	47959504	ENSBTAG00000005980	RREB1	respToStress	0	1
chr23	48633936	48776698	ENSBTAG00000007268	F13A1	respToStress	0	1
chr23	50420991	50446719	ENSBTAG00000006378	RIPK1	respToStress	0	1
chr23	50636583	50645574	ENSBTAG00000031267	SERPINB9	respToStress	1	0
chr23	50703507	50714364	ENSBTAG00000006166	WRNIP1	respToStress	1	0
chr23	52050985	52064928	ENSBTAG00000002929	IRF4	respToStress	0	0
chr23	52099150	52135349	ENSBTAG00000027375	DUSP22	respToStress	0	1
chr24	680619	701258	ENSBTAG00000005916	ADNP2	respToStress	0	1
chr24	2858679	2910274	ENSBTAG00000004650	ZNF516	respToStress	0	0
chr24	7576790	7669724	ENSBTAG00000009266	CD226	respToStress	0	1
chr24	14182757	14347226	ENSBTAG00000026290	PIK3C3	respToStress	0	0
chr24	22051908	22100704	ENSBTAG00000010252	ZNF397	respToStress	0	1
chr24	22131078	22132428	ENSBTAG00000015315		respToStress	0	1
chr24	25388382	25428221	ENSBTAG00000020160	RNF138	respToStress	0	1
chr24	26340205	26377202	ENSBTAG00000040584	DSC2	respToStress	0	1
chr24	32570075	32583708	ENSBTAG00000020467	HRH4	respToStress	1	0
chr24	32611658	32646496	ENSBTAG00000003035	IMPACT	respToStress	0	1
chr24	33523340	33545584	ENSBTAG00000010042	RIOK3	respToStress	0	1
chr24	33895222	33948196	ENSBTAG00000006743	RBBP8	respToStress	0	1
chr24	34549658	34579148	ENSBTAG00000005734	GATA6	respToStress	0	1
chr24	35529296	35564664	ENSBTAG00000019214	USP14	respToStress	0	1
chr24	35566745	35603724	ENSBTAG00000019215	THOC1	respToStress	0	1
chr24	35630929	35816269	ENSBTAG00000007705	COLEC12	respToStress	0	1
chr24	35870001	35870886	ENSBTAG00000012320	CETN1	respToStress	0	1
chr24	37348582	37467285	ENSBTAG00000003354	SMCHD1	respToStress	0	1
chr24	41532521	41541737	ENSBTAG00000010356	RAB12	respToStress	0	1
chr24	43323645	43488851	ENSBTAG00000010542	SPIRE1	respToStress	0	1
chr24	43539648	43607714	ENSBTAG00000010563	PTPN2	respToStress	0	1
chr24	43639269	43659101	ENSBTAG00000010792	SEH1L	respToStress	0	1
chr24	46047185	46162188	ENSBTAG00000012067	EPG5	respToStress	0	1
chr24	49071140	49098714	ENSBTAG00000012441	SMAD7	respToStress	0	1
chr24	50993949	51045661	ENSBTAG00000006919	SMAD4	respToStress	0	1
chr24	54154068	54178071	ENSBTAG00000009129	POLI	respToStress	0	0
chr24	58282742	58346780	ENSBTAG00000027916	MALT1	respToStress	0	1
chr24	61239109	61275194	ENSBTAG00000007569	TNFRSF11A	respToStress	0	1
chr24	61676448	61791203	ENSBTAG00000045832	PHLPP1	respToStress	0	1
chr24	61914152	62105526	ENSBTAG00000019302	BCL2	respToStress	0	1
chr25	139711	146961	ENSBTAG00000026422	MPG	respToStress	0	1
chr25	147447	179877	ENSBTAG00000016564	NPRL3	respToStress	0	1
chr25	307203	309684	ENSBTAG00000027854	ARHGDIG	respToStress	0	1
chr25	313214	347325	ENSBTAG00000016577	AXIN1	respToStress	0	1
chr25	562574	567722	ENSBTAG00000019006	WDR24	respToStress	0	1
chr25	627456	633977	ENSBTAG00000002484	CIAO3	respToStress	0	1
chr25	1304435	1348409	ENSBTAG00000002211	MAPK8IP3	respToStress	0	1
chr25	1351233	1354061	ENSBTAG00000016553	EME2	respToStress	0	1
chr25	1402494	1436118	ENSBTAG00000020001	MEIOB	respToStress	0	1
chr25	1590252	1595934	ENSBTAG00000006272	NTHL1	respToStress	0	1
chr25	1981117	2004112	ENSBTAG00000005458	TBC1D24	respToStress	0	0
chr25	2062819	2097196	ENSBTAG00000034436	PDPK1	respToStress	0	0
chr25	2478689	2488857	ENSBTAG00000016424	MMP25	respToStress	0	1
chr25	2578661	2583865	ENSBTAG00000021407		respToStress	0	1
chr25	2691854	2704324	ENSBTAG00000019123	MEFV	respToStress	0	1
chr25	2927846	2944136	ENSBTAG00000004505	NLRC3	respToStress	0	0
chr25	2958710	2977159	ENSBTAG00000004509	SLX4	respToStress	0	0
chr25	2992452	2995606	ENSBTAG00000020107	DNASE1	respToStress	0	0
chr25	3438925	3451041	ENSBTAG00000033174	TFAP4	respToStress	0	0
chr25	3521520	3532204	ENSBTAG00000046339	VASN	respToStress	0	1
chr25	3569974	3601212	ENSBTAG00000010013	DNAJA3	respToStress	0	1
chr25	3621447	3649596	ENSBTAG00000018937	HMOX2	respToStress	0	1
chr25	3650394	3673924	ENSBTAG00000018938	CDIP1	respToStress	0	1
chr25	3802677	3810372	ENSBTAG00000006590	NUDT16L1	respToStress	0	1
chr25	3966800	4014117	ENSBTAG00000002178	PPL	respToStress	0	1
chr25	7769457	7796941	ENSBTAG00000005455	USP7	respToStress	0	1
chr25	8554540	8655588	ENSBTAG00000007887	GRIN2A	respToStress	0	0
chr25	9604334	9662902	ENSBTAG00000020649	CIITA	respToStress	0	1
chr25	9683212	9914803	ENSBTAG00000005208	CLEC16A	respToStress	0	1
chr25	9975299	9975970	ENSBTAG00000004386	SOCS1	respToStress	0	1
chr25	10052224	10057594	ENSBTAG00000026375	RMI2	respToStress	1	0
chr25	10596931	10609096	ENSBTAG00000014588	RSL1D1	respToStress	0	1
chr25	12923482	12961007	ENSBTAG00000021773	ERCC4	respToStress	0	1
chr25	13640454	13672230	ENSBTAG00000021521	BFAR	respToStress	0	1
chr25	14138542	14171367	ENSBTAG00000020387	MARF1	respToStress	0	1
chr25	14469282	14570639	ENSBTAG00000021090	ABCC1	respToStress	0	1
chr25	16556655	16625702	ENSBTAG00000020735	SMG1	respToStress	0	1
chr25	19268281	19279662	ENSBTAG00000009837	ANKS4B	respToStress	0	1
chr25	21587069	21597613	ENSBTAG00000014453	PLK1	respToStress	0	1
chr25	21597704	21620834	ENSBTAG00000014456	ERN2	respToStress	0	1
chr25	22459388	22493189	ENSBTAG00000009441	RBBP6	respToStress	0	0
chr25	22681784	22744636	ENSBTAG00000017999	TNRC6A	respToStress	0	1
chr25	25059384	25068747	ENSBTAG00000002176	NSMCE1	respToStress	0	1
chr25	25139417	25189373	ENSBTAG00000001602	IL4R	respToStress	0	1
chr25	26120769	26125637	ENSBTAG00000021249	LAT	respToStress	0	1
chr25	26188434	26204655	ENSBTAG00000006541	ATP2A1	respToStress	0	1
chr25	26319022	26324595	ENSBTAG00000018015	IL27	respToStress	0	1
chr25	26340079	26341408	ENSBTAG00000018016	NUPR1	respToStress	0	1
chr25	26385988	26389337	ENSBTAG00000008633	SLX1A	respToStress	0	1
chr25	26392492	26397916	ENSBTAG00000008631	CORO1A	respToStress	0	1
chr25	26437044	26444129	ENSBTAG00000016156	MAPK3	respToStress	0	1
chr25	26451072	26454431	ENSBTAG00000009047	YPEL3	respToStress	0	1
chr25	26460142	26468245	ENSBTAG00000012928	PPP4C	respToStress	0	1
chr25	26518232	26526783	ENSBTAG00000005030	INO80E	respToStress	0	1
chr25	26531018	26547977	ENSBTAG00000017422	TAOK2	respToStress	0	1
chr25	26681934	26689460	ENSBTAG00000010904	PAGR1	respToStress	0	1
chr25	26694338	26709145	ENSBTAG00000013669	KIF22	respToStress	0	1
chr25	26851888	26855546	ENSBTAG00000039962	DCTPP1	respToStress	0	1
chr25	27457370	27459608	ENSBTAG00000000405	VKORC1	respToStress	0	1
chr25	27523969	27533988	ENSBTAG00000005757	FUS	respToStress	0	1
chr25	27541409	27542740	ENSBTAG00000020535	PYCARD	respToStress	0	1
chr25	27552790	27561099	ENSBTAG00000001503	TRIM72	respToStress	0	1
chr25	28005386	28014212	ENSBTAG00000008195	PHKG1	respToStress	0	0
chr25	28027757	28028658	ENSBTAG00000031583	NUPR2	respToStress	0	0
chr25	28101590	28157501	ENSBTAG00000014448		respToStress	0	0
chr25	28255764	28294982	ENSBTAG00000037489	CRCP	respToStress	0	0
chr25	28509094	28534880	ENSBTAG00000003842	RABGEF1	respToStress	0	1
chr25	33267458	33282335	ENSBTAG00000003305	NCF1	respToStress	0	1
chr25	34018456	34019669	ENSBTAG00000040432	CLDN3	respToStress	0	1
chr25	34151410	34156679	ENSBTAG00000000321	TBL2	respToStress	0	1
chr25	34185433	34241305	ENSBTAG00000005197	BAZ1B	respToStress	0	1
chr25	34578756	34582072	ENSBTAG00000026275	CCL24	respToStress	0	1
chr25	34858435	34861074	ENSBTAG00000011969	HSPB1	respToStress	0	1
chr25	34960635	34968376	ENSBTAG00000014834	ZP3	respToStress	0	1
chr25	36174074	36176834	ENSBTAG00000009868	VGF	respToStress	0	0
chr25	36409507	36411892	ENSBTAG00000003430	EPO	respToStress	0	1
chr25	36614550	36623767	ENSBTAG00000015272	TSC22D4	respToStress	0	1
chr25	36885892	36893315	ENSBTAG00000030965	MCM7	respToStress	0	1
chr25	37777779	37801407	ENSBTAG00000007118	SMURF1	respToStress	0	1
[truncated: 907 more rows]

## Sheet: S6
Table S6. Top 1% Fst in Yakut cattle breed the 1000 Bull Genomes Run 7
i) YKT vs all breeds Run7									ii) YKT vs pure taurine									iii) YKT vs all taurine
Chr	Start	End	No. SNPs	Weighted FST	Median FST	Gene Name(s)	Ensembl ID		Chr	Start	End	No. SNPs	Weighted FST	Median FST	Gene Name(s)	Ensembl ID		Chr	Start	End	No. SNPs	Weighted FST	Median FST	Gene Name(s)	Ensembl ID
17	14925001	14935000	538	0.10385	0.126762	ENSBTAG00000049218	ENSBTAG00000049218		9	13620001	13630000	372	0.366644	0.38377				9	68460001	68470000	417	0.668606	0.263017
2	132775001	132785000	767	0.223234	0.126774				10	37375001	37385000	272	0.287779	0.383774	EHD4	ENSBTAG00000006792		15	69905001	69915000	495	0.592649	0.263017
1	98775001	98785000	473	0.22982	0.126779				1	110955001	110965000	186	0.857048	0.383784	TIPARP	ENSBTAG00000012120		5	58345001	58355000	428	0.358332	0.26303
4	109955001	109965000	758	0.19714	0.126785				11	91190001	91200000	265	0.345228	0.383807				17	13885001	13895000	295	0.313083	0.263037
4	50415001	50425000	746	0.431759	0.126792	CTTNBP2	ENSBTAG00000021469		26	34870001	34880000	239	0.318594	0.383816				13	54065001	54075000	217	0.186351	0.263059	RTEL1	ENSBTAG00000021096
13	50885001	50895000	462	0.158815	0.126799				10	25855001	25865000	191	0.67761	0.383819	RPGRIP1	ENSBTAG00000004694		15	66000001	66010000	416	0.639825	0.263078	PAMR1	ENSBTAG00000012630
11	36740001	36750000	690	0.439631	0.126802				7	93660001	93670000	206	0.539601	0.383824	KIAA0825	ENSBTAG00000003144		22	47620001	47630000	333	0.209439	0.263079
16	3525001	3535000	443	0.504869	0.12681	SLC41A1	ENSBTAG00000005379		14	6270001	6280000	315	0.323709	0.383833				4	32270001	32280000	492	0.442496	0.263084	ENSBTAG00000052932	ENSBTAG00000052932
6	41695001	41705000	549	0.1389	0.126815				7	82925001	82935000	314	0.148625	0.383848	TMEM167A	ENSBTAG00000039591		18	24290001	24300000	310	0.545334	0.263092	GNAO1	ENSBTAG00000003794
18	5270001	5280000	711	0.467938	0.126815	WWOX	ENSBTAG00000015894		4	50435001	50445000	287	0.727942	0.383863	CTTNBP2	ENSBTAG00000021469		5	62840001	62850000	275	0.176143	0.26311	APAF1	ENSBTAG00000021661
11	33355001	33365000	579	0.154263	0.126817				13	61940001	61950000	186	0.753947	0.3839	NOL4L	ENSBTAG00000008348		1	152595001	152605000	469	0.684264	0.263126	HACL1	ENSBTAG00000003718
13	35240001	35250000	429	0.249503	0.126839	MTPAP	ENSBTAG00000004387		3	85725001	85735000	220	0.211536	0.383905	C3H1orf87	ENSBTAG00000009481		7	92305001	92315000	494	0.248616	0.263126
1	108585001	108595000	617	0.401393	0.126849				2	41875001	41885000	288	0.352331	0.38391	GALNT13	ENSBTAG00000005562		7	67535001	67545000	321	0.544402	0.263128
24	23410001	23420000	526	0.242581	0.126861				6	32835001	32845000	455	0.131735	0.38392				7	24035001	24045000	491	0.471851	0.263131	CHSY3	ENSBTAG00000014661
4	49300001	49310000	567	0.368713	0.126879	NRCAM	ENSBTAG00000006732		16	74305001	74315000	297	0.594589	0.383932				11	33075001	33085000	504	0.327131	0.263131
13	49890001	49900000	661	0.229345	0.12688				9	89010001	89020000	220	0.62274	0.383935	ESR1	ENSBTAG00000007159		13	50740001	50750000	345	0.36761	0.263133
17	13825001	13835000	467	0.356553	0.126881				8	93865001	93875000	285	0.210886	0.383971				5	47620001	47630000	239	0.440753	0.263135	IRAK3	ENSBTAG00000007636
1	50160001	50170000	597	0.323445	0.126881	ALCAM	ENSBTAG00000000088		21	585001	595000	281	0.61456	0.383992				10	37215001	37225000	249	0.479571	0.263143	MAPKBP1 JMJD7	ENSBTAG00000015142 ENSBTAG00000046607
2	30780001	30790000	573	0.220634	0.126883	CSRNP3	ENSBTAG00000039091		7	48200001	48210000	346	0.725921	0.383996				20	35210001	35220000	197	0.672063	0.263156
5	41565001	41575000	668	0.141592	0.126893	ABCD2	ENSBTAG00000038043		5	62605001	62615000	214	0.16478	0.384042				13	25175001	25185000	400	0.427831	0.26317	KIAA1217	ENSBTAG00000018395
7	74940001	74950000	639	0.396147	0.126895				7	24590001	24600000	331	0.592129	0.384043	ADAMTS19	ENSBTAG00000016145		8	79905001	79915000	286	0.605617	0.263246	ENSBTAG00000054075	ENSBTAG00000054075
23	7195001	7205000	632	0.365177	0.126896				13	77140001	77150000	253	0.501765	0.384046	ARFGEF2	ENSBTAG00000007120		5	47575001	47585000	292	0.443085	0.263285	IRAK3	ENSBTAG00000007636
11	49430001	49440000	569	0.46858	0.126899	VAMP8	ENSBTAG00000023997		24	26215001	26225000	275	0.603797	0.384047				2	23510001	23520000	283	0.20243	0.263287	MAP3K20	ENSBTAG00000001083
11	3625001	3635000	553	0.244009	0.12694				14	51940001	51950000	287	0.253675	0.384057	CSMD3	ENSBTAG00000038281		22	1805001	1815000	370	0.47889	0.263323	SLC4A7	ENSBTAG00000018227
2	41325001	41335000	557	0.168248	0.126947	KCNJ3	ENSBTAG00000006159		24	40255001	40265000	308	0.480018	0.384068				17	13880001	13890000	253	0.322381	0.263337
5	41575001	41585000	544	0.0783299	0.126949				10	67215001	67225000	175	0.230824	0.384077	SAMD4A	ENSBTAG00000001468		27	18185001	18195000	345	0.512846	0.263345
28	28535001	28545000	517	0.608474	0.126958	MICU1	ENSBTAG00000005807		5	41045001	41055000	320	0.175241	0.384123	SLC2A13	ENSBTAG00000043962		26	29575001	29585000	498	0.290623	0.263345
19	18655001	18665000	577	0.102444	0.126972				1	110935001	110945000	168	0.807768	0.38415	TIPARP	ENSBTAG00000012120		19	60970001	60980000	365	0.679294	0.263349
13	48990001	49000000	357	0.375308	0.126974				12	75790001	75800000	213	0.117522	0.384169	DOCK9	ENSBTAG00000010395		7	69000001	69010000	388	0.534524	0.263355	CYFIP2	ENSBTAG00000008916
13	49455001	49465000	687	0.452219	0.126982	ENSBTAG00000048604	ENSBTAG00000048604		7	98935001	98945000	324	0.319269	0.384171				21	21960001	21970000	357	0.229057	0.263379
19	52310001	52320000	411	0.489443	0.12699	ENSBTAG00000053071	ENSBTAG00000053071		1	93885001	93895000	207	0.228679	0.384179	NLGN1	ENSBTAG00000031891		12	65440001	65450000	458	0.550772	0.263381
12	1340001	1350000	723	0.308466	0.12699				14	20255001	20265000	166	0.508276	0.384181	ENSBTAG00000027760	ENSBTAG00000027760		19	27875001	27885000	264	0.493182	0.263387	PFAS	ENSBTAG00000031509
14	50950001	50960000	560	0.197375	0.126992				24	40075001	40085000	301	0.443839	0.384193				7	41580001	41590000	389	0.307833	0.263405	ENSBTAG00000051974	ENSBTAG00000051974
21	52135001	52145000	742	0.252697	0.127006				13	49520001	49530000	317	0.611727	0.384207				10	47975001	47985000	259	0.754844	0.263422
2	46790001	46800000	444	0.349901	0.127011				29	29075001	29085000	261	0.594695	0.384209	SSLP1	ENSBTAG00000052794		5	62585001	62595000	353	0.111903	0.263448
1	82880001	82890000	462	0.147959	0.127027	PSMD2	ENSBTAG00000005660		14	6590001	6600000	322	0.392232	0.384236				3	85720001	85730000	265	0.27236	0.263456	C3H1orf87	ENSBTAG00000009481
1	110965001	110975000	339	0.54888	0.127034				1	145090001	145100000	397	0.171494	0.384251	POFUT2	ENSBTAG00000007818		17	14470001	14480000	343	0.417737	0.263458	GAB1	ENSBTAG00000002813
2	42800001	42810000	621	0.206163	0.127038				5	67235001	67245000	279	0.642137	0.384274				22	35110001	35120000	256	0.537751	0.263459	SLC25A26	ENSBTAG00000037972
7	55690001	55700000	473	0.47285	0.127041				1	136925001	136935000	286	0.535757	0.384318	ACAD11	ENSBTAG00000031010		22	53940001	53950000	414	0.412474	0.263459
18	55305001	55315000	559	0.222276	0.127062	SEC1	ENSBTAG00000014514		29	9380001	9390000	319	0.469454	0.384319				4	50460001	50470000	360	0.76688	0.263466	CTTNBP2	ENSBTAG00000021469
8	80470001	80480000	605	0.640937	0.127064				23	37340001	37350000	345	0.596412	0.384334	CDKAL1	ENSBTAG00000025589		10	26180001	26190000	445	0.571699	0.263501
10	52110001	52120000	596	0.372629	0.127103	AQP9	ENSBTAG00000013452		13	54750001	54760000	239	0.0542339	0.384335	ENSBTAG00000052037	ENSBTAG00000052037		7	92105001	92115000	532	0.228754	0.263501
4	76030001	76040000	442	0.170666	0.127116				24	24405001	24415000	270	0.472379	0.384348	KLHL14	ENSBTAG00000020003		5	98000001	98010000	312	0.427845	0.26351	ETV6	ENSBTAG00000014605
8	80650001	80660000	460	0.486809	0.127124				8	97675001	97685000	225	0.412386	0.384349	U6	ENSBTAG00000043059		22	54035001	54045000	416	0.422293	0.263564
19	24195001	24205000	488	0.340304	0.127131	SPATA22	ENSBTAG00000015763		11	106290001	106300000	268	0.664007	0.384361				1	88385001	88395000	450	0.170749	0.263567	ENSBTAG00000052803	ENSBTAG00000052803
11	50630001	50640000	620	0.338447	0.12715				27	18425001	18435000	304	0.4782	0.38437	ENSBTAG00000047159	ENSBTAG00000047159		11	41960001	41970000	313	0.338955	0.26357
27	17930001	17940000	714	0.287625	0.12716				15	19930001	19940000	308	0.444723	0.384379				14	42415001	42425000	370	0.303526	0.263584
12	77945001	77955000	475	0.409761	0.127176	ITGBL1	ENSBTAG00000044027		1	149485001	149495000	379	0.462309	0.384381	VPS26C	ENSBTAG00000004791		24	26335001	26345000	520	0.528719	0.263586
29	19040001	19050000	537	0.201466	0.127176	ENSBTAG00000034536	ENSBTAG00000034536		12	21715001	21725000	209	0.293152	0.384401				23	7205001	7215000	640	0.624923	0.263643	H2B	ENSBTAG00000051545
27	32900001	32910000	631	0.528901	0.127182				2	23570001	23580000	168	0.255343	0.384409				10	37050001	37060000	245	0.471181	0.263654
18	63185001	63195000	870	0.356502	0.12719				22	32555001	32565000	191	0.626	0.384416	EOGT	ENSBTAG00000022681		3	20080001	20090000	311	0.845024	0.263664	GOLPH3L	ENSBTAG00000020357
24	54135001	54145000	525	0.304117	0.127191	RAB27B	ENSBTAG00000002788		11	41860001	41870000	229	0.284335	0.384453				14	18520001	18530000	235	0.319488	0.263683
3	78195001	78205000	455	0.539355	0.127192	C3H1orf141	ENSBTAG00000030809		22	37925001	37935000	182	0.288233	0.384463	SYNPR	ENSBTAG00000000265		9	31665001	31675000	477	0.552772	0.263711
2	70465001	70475000	401	0.590334	0.127204				1	146025001	146035000	232	0.270224	0.384464	PCNT	ENSBTAG00000030670		23	18225001	18235000	343	0.418826	0.263712
4	76570001	76580000	432	0.146779	0.127224	CCM2	ENSBTAG00000008090		12	71050001	71060000	74	0.752067	0.384474				4	119075001	119085000	467	0.28595	0.263719	PTPRN2	ENSBTAG00000004958
17	14170001	14180000	847	0.222019	0.127224	ENSBTAG00000049621	ENSBTAG00000049621		21	56075001	56085000	298	0.437238	0.384509	CCDC88C	ENSBTAG00000000838		10	44310001	44320000	283	0.372736	0.263725	FRMD6	ENSBTAG00000031707
5	62735001	62745000	606	0.121778	0.127225				3	98895001	98905000	197	0.421508	0.384517	CMPK1	ENSBTAG00000019956		17	29200001	29210000	449	0.577955	0.263727	ENSBTAG00000054056	ENSBTAG00000054056
22	16760001	16770000	420	0.100132	0.127236	FANCD2	ENSBTAG00000010077		9	27925001	27935000	382	0.748046	0.38452				26	14805001	14815000	478	0.312567	0.263729
26	16650001	16660000	503	0.177961	0.12724	ENSBTAG00000054237	ENSBTAG00000054237		9	60685001	60695000	165	0.329289	0.384529	ANKRD6	ENSBTAG00000003455		7	92055001	92065000	466	0.340719	0.263734
25	28650001	28660000	430	0.473184	0.127241	CALN1	ENSBTAG00000043969		8	109525001	109535000	233	0.443023	0.384549				4	50405001	50415000	337	0.631431	0.263737	CTTNBP2	ENSBTAG00000021469
13	48995001	49005000	370	0.415631	0.127246				7	92205001	92215000	223	0.145359	0.38457				6	103680001	103690000	328	0.493424	0.263768
17	14775001	14785000	505	0.0580695	0.127263	ENSBTAG00000050339	ENSBTAG00000050339		24	26340001	26350000	536	0.64525	0.384577				13	51455001	51465000	230	0.202467	0.263773	HSPA12B	ENSBTAG00000018732
10	37535001	37545000	400	0.289704	0.12727	PLA2G4F	ENSBTAG00000032068		5	19660001	19670000	181	0.200218	0.384586				2	37900001	37910000	285	0.80808	0.263817	PKP4	ENSBTAG00000013773
18	40020001	40030000	575	0.43677	0.127272				4	111840001	111850000	298	0.302146	0.384589				3	36835001	36845000	334	0.531518	0.26382
4	14820001	14830000	771	0.410841	0.127274				4	76185001	76195000	273	0.429307	0.38459	ADCY1	ENSBTAG00000009520		7	66765001	66775000	324	0.659254	0.263829
1	33665001	33675000	632	0.411557	0.127277				4	95580001	95590000	180	0.494129	0.384594				6	31145001	31155000	344	0.431662	0.263831	GRID2	ENSBTAG00000046413
4	61510001	61520000	479	0.0261039	0.127278				16	62255001	62265000	273	0.134988	0.384607				12	13880001	13890000	484	0.19903	0.26386
15	76545001	76555000	382	0.429025	0.12728	AMBRA1	ENSBTAG00000004282		15	55001	65000	747	0.362532	0.384611				14	41990001	42000000	208	0.278307	0.263861	IL7	ENSBTAG00000016284
9	13485001	13495000	694	0.21827	0.127284				18	18850001	18860000	236	0.236072	0.384626				23	6835001	6845000	582	0.653769	0.263873	KLHL31	ENSBTAG00000018167
9	15425001	15435000	569	0.0885517	0.127295				4	33505001	33515000	270	0.379494	0.384672	KIAA1324L	ENSBTAG00000004023		7	99025001	99035000	458	0.38981	0.263884
29	50155001	50165000	558	0.264897	0.127309				14	7170001	7180000	246	0.343978	0.384685	ZFAT	ENSBTAG00000017731		20	62190001	62200000	307	0.224201	0.263885	CTNND2	ENSBTAG00000017222
15	79135001	79145000	695	0.580208	0.12731				10	35340001	35350000	348	0.611776	0.384692	FSIP1	ENSBTAG00000012015		3	85725001	85735000	270	0.208383	0.263886	C3H1orf87	ENSBTAG00000009481
3	12695001	12705000	428	0.404429	0.127322				3	68275001	68285000	236	0.491169	0.384703				6	41560001	41570000	366	0.243913	0.26389	KCNIP4	ENSBTAG00000047743
3	71680001	71690000	531	0.19943	0.127333				21	40160001	40170000	273	0.348151	0.384703	PRKD1	ENSBTAG00000012789		9	83655001	83665000	372	0.630327	0.263892	GRM1	ENSBTAG00000044181
5	41785001	41795000	512	0.170694	0.127384	KIF21A	ENSBTAG00000004832		13	78225001	78235000	258	0.602813	0.38471				26	15735001	15745000	363	0.416604	0.263896	PLCE1	ENSBTAG00000018966
5	105860001	105870000	467	0.153434	0.12739				22	710001	720000	318	0.248562	0.384747	LANCL2	ENSBTAG00000018026		22	35215001	35225000	351	0.401093	0.263907	SLC25A26 ENSBTAG00000051801	ENSBTAG00000037972 ENSBTAG00000051801
13	80825001	80835000	597	0.172758	0.127402				6	111385001	111395000	323	0.327665	0.38476	TAPT1	ENSBTAG00000019451		9	88900001	88910000	418	0.65646	0.263907	ESR1	ENSBTAG00000007159
20	61590001	61600000	544	0.138274	0.127409				3	85720001	85730000	214	0.279377	0.38478	C3H1orf87	ENSBTAG00000009481		2	7455001	7465000	444	0.653344	0.263909
5	57530001	57540000	477	0.13252	0.127411	BLOC1S1 RDH5 CD63	ENSBTAG00000011918 ENSBTAG00000011927 ENSBTAG00000011931		4	40825001	40835000	233	0.325639	0.384787				19	42585001	42595000	220	0.615674	0.263913	ATP6V0A1 ENSBTAG00000046078	ENSBTAG00000019218 ENSBTAG00000046078
20	56475001	56485000	549	0.605698	0.12742	MYO10	ENSBTAG00000020126		13	80915001	80925000	340	0.496008	0.384792	TSHZ2	ENSBTAG00000007917		4	50135001	50145000	626	0.329939	0.263923	TARP	ENSBTAG00000036154
7	39430001	39440000	644	0.400023	0.127423				17	16170001	16180000	248	0.387336	0.38486				15	19570001	19580000	495	0.620198	0.263927
7	40695001	40705000	474	0.31048	0.127424	NLRP3	ENSBTAG00000001273		3	88980001	88990000	251	0.325808	0.384869	DAB1	ENSBTAG00000013802		22	19065001	19075000	422	0.250224	0.263943	GRM7	ENSBTAG00000013047
14	74715001	74725000	639	0.364662	0.127434	MMP16	ENSBTAG00000006877		1	114655001	114665000	412	0.252732	0.384871				9	57235001	57245000	272	0.617233	0.263954
2	42655001	42665000	472	0.252203	0.127442				24	39735001	39745000	300	0.468328	0.384905				23	12655001	12665000	390	0.755325	0.263956	DNAH8	ENSBTAG00000014063
7	37305001	37315000	511	0.270338	0.127443				13	49405001	49415000	343	0.655	0.384919				16	50280001	50290000	290	0.453016	0.263967	MMEL1	ENSBTAG00000009349
22	53900001	53910000	623	0.252947	0.127444				13	16920001	16930000	244	0.405383	0.384925				20	27990001	28000000	476	0.338457	0.263974
4	76180001	76190000	546	0.220205	0.127465	ADCY1	ENSBTAG00000009520		5	33595001	33605000	241	0.371337	0.384932				28	36925001	36935000	400	0.323518	0.263977	NRG3	ENSBTAG00000009587
10	48005001	48015000	523	0.486346	0.127474				28	9950001	9960000	389	0.740468	0.384942	RYR2	ENSBTAG00000022886		11	42155001	42165000	401	0.350071	0.263985
1	156475001	156485000	742	0.313982	0.127475	KCNH8	ENSBTAG00000012798		7	4045001	4055000	260	0.815075	0.384951	NCAN	ENSBTAG00000001764		10	3295001	3305000	338	0.342786	0.263986	KCNN2	ENSBTAG00000011076
2	56195001	56205000	516	0.296165	0.127476	LRP1B	ENSBTAG00000024632		8	65010001	65020000	175	0.685093	0.38496	STX17	ENSBTAG00000008016		9	13275001	13285000	342	0.26977	0.263995	CD109	ENSBTAG00000013222
5	105305001	105315000	804	0.185343	0.12749				11	10870001	10880000	269	0.223478	0.38497	TPRKB bta-mir-2295	ENSBTAG00000011176 ENSBTAG00000044622		4	49735001	49745000	253	0.631496	0.26402	SFRP4	ENSBTAG00000015366
2	41700001	41710000	589	0.145702	0.127502	GALNT13	ENSBTAG00000005562		6	74270001	74280000	365	0.707323	0.384976				14	6420001	6430000	257	0.40258	0.26402	KHDRBS3	ENSBTAG00000002181
14	4730001	4740000	577	0.492516	0.127525				27	41180001	41190000	331	0.322969	0.384977	ENSBTAG00000024530	ENSBTAG00000024530		11	33090001	33100000	391	0.275591	0.26402
17	13970001	13980000	340	0.283063	0.127528				6	89630001	89640000	249	0.486731	0.38501				17	24350001	24360000	424	0.247631	0.264039
19	5105001	5115000	761	0.441287	0.12753				3	5870001	5880000	233	0.441532	0.385016				28	42535001	42545000	509	0.290123	0.264086
13	68450001	68460000	525	0.56382	0.127565				14	6475001	6485000	219	0.301052	0.385027	KHDRBS3	ENSBTAG00000002181		25	37830001	37840000	297	0.426988	0.26409	LMTK2	ENSBTAG00000004135
10	37365001	37375000	451	0.250594	0.127586	EHD4	ENSBTAG00000006792		14	5855001	5865000	306	0.199942	0.385049				16	35920001	35930000	396	0.397009	0.264092
5	105205001	105215000	624	0.251947	0.127595				21	21965001	21975000	275	0.218209	0.385064				11	106155001	106165000	442	0.520592	0.264106
15	74660001	74670000	525	0.134299	0.127606	CD82	ENSBTAG00000031252		26	26615001	26625000	304	0.292328	0.385064				6	64955001	64965000	232	0.298491	0.264138	GABRA2	ENSBTAG00000011817
10	45025001	45035000	439	0.387831	0.127614				11	73830001	73840000	183	0.555686	0.385073	DTNB	ENSBTAG00000021072		24	13805001	13815000	557	0.560139	0.26414
4	50185001	50195000	504	0.234923	0.127616				24	39930001	39940000	296	0.482935	0.385089	ARHGAP28	ENSBTAG00000019036		3	88985001	88995000	360	0.313249	0.264148	DAB1	ENSBTAG00000013802
4	76970001	76980000	427	0.134108	0.127621	NUDCD3	ENSBTAG00000006325		28	34530001	34540000	298	0.547176	0.385093				8	62575001	62585000	298	0.584933	0.264171	CCDC180	ENSBTAG00000015378
10	30140001	30150000	703	0.359445	0.127651				13	80095001	80105000	335	0.413417	0.385095				13	38835001	38845000	357	0.157726	0.264184	ENSBTAG00000052758	ENSBTAG00000052758
20	12455001	12465000	567	0.107258	0.127654	MAST4	ENSBTAG00000025964		5	98040001	98050000	307	0.200005	0.385134	ETV6	ENSBTAG00000014605		27	7545001	7555000	550	0.595448	0.264188
10	47950001	47960000	513	0.440343	0.127656	ENSBTAG00000042813	ENSBTAG00000042813		1	136930001	136940000	256	0.539241	0.385135	ACAD11	ENSBTAG00000031010		25	19835001	19845000	388	0.508717	0.264191	VWA3A	ENSBTAG00000016244
21	19900001	19910000	259	0.405082	0.127658				27	40995001	41005000	323	0.408195	0.38517				11	67370001	67380000	325	0.271129	0.264194	ANTXR1	ENSBTAG00000007808
10	37335001	37345000	498	0.395401	0.127671	EHD4	ENSBTAG00000006792		10	68135001	68145000	315	0.422522	0.38518				6	97600001	97610000	368	0.450343	0.264203	SCD5	ENSBTAG00000022449
2	57060001	57070000	579	0.453783	0.127674				11	41930001	41940000	191	0.268337	0.385241				6	110320001	110330000	328	0.678738	0.26421
10	28505001	28515000	376	0.229729	0.127684	EMC7	ENSBTAG00000007385		1	122985001	122995000	310	0.23939	0.385244				18	39380001	39390000	247	0.638733	0.264213	PHLPP2	ENSBTAG00000007545
28	36860001	36870000	438	0.139338	0.127692				4	119085001	119095000	476	0.315935	0.385263	PTPRN2	ENSBTAG00000004958		10	28515001	28525000	259	0.539751	0.264227	CHRM5	ENSBTAG00000037985
17	13765001	13775000	551	0.290648	0.127704				27	41105001	41115000	391	0.377474	0.385265				13	51680001	51690000	349	0.206754	0.264232	ATRN	ENSBTAG00000003848
23	35495001	35505000	491	0.288009	0.127716				24	23480001	23490000	349	0.491558	0.385267	ASXL3	ENSBTAG00000047003		7	69550001	69560000	368	0.428835	0.264237
13	49120001	49130000	364	0.318588	0.127717				18	18855001	18865000	265	0.231173	0.385268				21	60255001	60265000	389	0.503994	0.264249
11	33170001	33180000	544	0.152815	0.12772				17	64335001	64345000	219	0.536789	0.385277				9	14805001	14815000	636	0.175496	0.264293
23	12625001	12635000	482	0.507476	0.127731	DNAH8	ENSBTAG00000014063		29	31375001	31385000	325	0.691247	0.385277				2	43480001	43490000	216	0.327205	0.264295	PRPF40A	ENSBTAG00000048151
23	25695001	25705000	1827	0.387154	0.127732	ENSBTAG00000037605	ENSBTAG00000037605		26	44990001	45000000	252	0.433254	0.385305				12	41560001	41570000	295	0.604441	0.264337
4	77140001	77150000	403	0.0873174	0.12774	GCK	ENSBTAG00000032288		8	43415001	43425000	229	0.680698	0.385327				1	122360001	122370000	239	0.510023	0.264339	PLOD2	ENSBTAG00000007331
6	41485001	41495000	551	0.18512	0.127744	KCNIP4	ENSBTAG00000047743		11	106190001	106200000	253	0.740607	0.385331	LRRC26 TMEM210 ENSBTAG00000049029	ENSBTAG00000045734 ENSBTAG00000047964 ENSBTAG00000049029		24	1225001	1235000	451	0.716434	0.264359
7	42585001	42595000	385	0.233895	0.12775				14	18370001	18380000	237	0.57146	0.385357				4	51005001	51015000	295	0.267994	0.264368	ASZ1	ENSBTAG00000000169
7	74640001	74650000	673	0.364493	0.12775				22	48395001	48405000	222	0.694465	0.385368	NISCH	ENSBTAG00000014779		11	33310001	33320000	288	0.230394	0.264369
21	60220001	60230000	589	0.472361	0.127762				5	97980001	97990000	254	0.341091	0.38539	ETV6	ENSBTAG00000014605		5	62745001	62755000	407	0.263564	0.264378	SLC25A3 SNORA53	ENSBTAG00000012890 ENSBTAG00000042417
5	20320001	20330000	661	0.28431	0.127766				25	9860001	9870000	168	0.308208	0.385395				21	39125001	39135000	335	0.189763	0.264383
23	35575001	35585000	547	0.293892	0.127781				14	74580001	74590000	348	0.365498	0.385405	MMP16	ENSBTAG00000006877		27	41200001	41210000	361	0.186538	0.2644
16	63695001	63705000	493	0.0807951	0.127786	RGS8	ENSBTAG00000026481		27	7080001	7090000	545	0.27322	0.385412				8	80205001	80215000	450	0.655857	0.264411
7	77080001	77090000	594	0.689742	0.127797				16	69305001	69315000	311	0.345121	0.385413				11	42025001	42035000	347	0.37988	0.26442
13	49855001	49865000	411	0.391033	0.127806				4	97905001	97915000	244	0.282424	0.385457				10	47980001	47990000	312	0.738132	0.264423
18	63190001	63200000	1049	0.379672	0.127813	RPS9	ENSBTAG00000006487		29	31370001	31380000	447	0.752682	0.38546				8	80210001	80220000	448	0.635482	0.264454
29	31365001	31375000	748	0.382025	0.127817				9	69230001	69240000	246	0.124007	0.385468	AKAP7	ENSBTAG00000000240		14	72705001	72715000	758	0.239333	0.26446
24	14700001	14710000	635	0.588607	0.127842				1	101305001	101315000	326	0.564782	0.385481				22	38100001	38110000	385	0.290289	0.264469
22	19080001	19090000	571	0.123472	0.127848	GRM7	ENSBTAG00000013047		1	108530001	108540000	258	0.579495	0.385488				24	13875001	13885000	375	0.576402	0.264471	PIK3C3	ENSBTAG00000026290
9	60325001	60335000	336	0.312975	0.127852	BACH2	ENSBTAG00000020713		13	30640001	30650000	334	0.274286	0.385488				18	9585001	9595000	393	0.412902	0.264475	CDH13	ENSBTAG00000034373
5	21655001	21665000	744	0.386744	0.127852				4	72985001	72995000	251	0.162165	0.385498				6	31275001	31285000	435	0.417532	0.264493	GRID2	ENSBTAG00000046413
18	43660001	43670000	468	0.488658	0.127865	SLC7A10	ENSBTAG00000046544		2	39800001	39810000	181	0.274421	0.385523	GPD2	ENSBTAG00000009770		29	19515001	19525000	455	0.255394	0.264499
1	123015001	123025000	521	0.504621	0.127867				12	58895001	58905000	228	0.349378	0.385529				3	64865001	64875000	382	0.245512	0.26453
5	105150001	105160000	577	0.206441	0.127868				13	16845001	16855000	196	0.555072	0.38554				23	19175001	19185000	293	0.186859	0.264539
6	68210001	68220000	610	0.516714	0.127868				6	30645001	30655000	317	0.241656	0.385554				7	49050001	49060000	229	0.576416	0.264573
16	3900001	3910000	671	0.372439	0.127871				28	41110001	41120000	353	0.587938	0.385556				27	11260001	11270000	514	0.357889	0.264589
1	98770001	98780000	590	0.287004	0.127897				14	42415001	42425000	289	0.310904	0.385572				10	29775001	29785000	397	0.521109	0.26459	FMN1	ENSBTAG00000025634
24	14600001	14610000	651	0.378987	0.127901				22	43740001	43750000	235	0.129679	0.385576	ENSBTAG00000020802	ENSBTAG00000020802		11	36820001	36830000	415	0.594474	0.264592
2	42035001	42045000	630	0.357221	0.127905	GALNT13	ENSBTAG00000005562		13	7155001	7165000	313	0.290645	0.385627	TASP1	ENSBTAG00000021614		5	62920001	62930000	512	0.275295	0.264624	ENSBTAG00000030994	ENSBTAG00000030994
21	12455001	12465000	704	0.203279	0.127913				6	98610001	98620000	285	0.486394	0.385629				13	49595001	49605000	316	0.387301	0.264636
19	30760001	30770000	491	0.434193	0.127916				27	18220001	18230000	227	0.558035	0.385667				7	42365001	42375000	480	0.682833	0.264638	ENSBTAG00000030714	ENSBTAG00000030714
13	71700001	71710000	516	0.164147	0.127924				16	20805001	20815000	316	0.171246	0.385681				4	73350001	73360000	315	0.245467	0.264646	ZNF804B	ENSBTAG00000046430
12	70865001	70875000	943	0.387897	0.127938				1	106195001	106205000	399	0.657898	0.385694				7	93465001	93475000	333	0.490524	0.264667	FAM172A	ENSBTAG00000050195
6	93000001	93010000	470	0.373434	0.12794	FRAS1	ENSBTAG00000010716		23	18720001	18730000	247	0.611957	0.385707	RUNX2	ENSBTAG00000004104		11	9855001	9865000	548	0.52542	0.264671
24	1325001	1335000	481	0.468216	0.127948				9	60635001	60645000	178	0.461977	0.385715	ANKRD6	ENSBTAG00000003455		14	5685001	5695000	582	0.277987	0.264686
8	34855001	34865000	518	0.348178	0.127948				2	42775001	42785000	258	0.635061	0.38574				29	19295001	19305000	571	0.12763	0.264693
20	41145001	41155000	536	0.494711	0.127955				5	62720001	62730000	246	0.280808	0.385776				11	845001	855000	301	0.509731	0.264707
14	6580001	6590000	551	0.287131	0.12797				12	9990001	10000000	290	0.198412	0.385785				13	49355001	49365000	371	0.511324	0.264729
20	12300001	12310000	490	0.186598	0.127971				7	67850001	67860000	327	0.466488	0.385787	SGCD	ENSBTAG00000044046		20	38745001	38755000	374	0.616989	0.264738
29	19295001	19305000	837	0.101293	0.127998				27	41090001	41100000	364	0.233595	0.385803				11	10890001	10900000	311	0.161364	0.264745	ALMS1 ENSBTAG00000047969	ENSBTAG00000011172 ENSBTAG00000047969
2	39825001	39835000	344	0.120949	0.128049				17	47600001	47610000	246	0.0961925	0.385845	TMEM132D	ENSBTAG00000002950		19	43590001	43600000	273	0.313342	0.264762
4	75640001	75650000	391	0.112668	0.12808				8	99145001	99155000	309	0.259453	0.385845				24	24095001	24105000	390	0.213185	0.264774	CCDC178	ENSBTAG00000000138
12	71895001	71905000	785	0.481094	0.128085	ENSBTAG00000052990	ENSBTAG00000052990		1	125365001	125375000	235	0.389223	0.385849	SLC9A9	ENSBTAG00000031178		25	19865001	19875000	426	0.464811	0.264786
28	28490001	28500000	445	0.639927	0.12809	MICU1	ENSBTAG00000005807		8	79810001	79820000	287	0.62262	0.385852				20	61655001	61665000	429	0.258359	0.264789	CTNND2	ENSBTAG00000017222
5	8015001	8025000	577	0.416606	0.128094				10	29980001	29990000	195	0.459872	0.385855				22	58750001	58760000	463	0.634232	0.264798	IQSEC1	ENSBTAG00000003237
24	23450001	23460000	378	0.225833	0.128099	ASXL3	ENSBTAG00000047003		22	32655001	32665000	271	0.385829	0.385925	TAFA4 ENSBTAG00000049502	ENSBTAG00000003110 ENSBTAG00000049502		20	34210001	34220000	471	0.408874	0.264798
29	20435001	20445000	614	0.148958	0.128107				10	37535001	37545000	192	0.450418	0.385939	PLA2G4F	ENSBTAG00000032068		21	44750001	44760000	559	0.287847	0.264799
6	25365001	25375000	827	0.581613	0.128113				10	29105001	29115000	296	0.158788	0.38596	ENSBTAG00000053901	ENSBTAG00000053901		10	31180001	31190000	328	0.399864	0.264803
11	9810001	9820000	512	0.294991	0.128116	HK2	ENSBTAG00000013108		4	119100001	119110000	327	0.393271	0.385976	PTPRN2	ENSBTAG00000004958		17	14120001	14130000	810	0.259389	0.264844	GYPB	ENSBTAG00000047331
16	60150001	60160000	546	0.390563	0.128126	RALGPS2	ENSBTAG00000010718		13	30645001	30655000	277	0.262181	0.385979				5	72120001	72130000	360	0.479366	0.264855	LARGE1	ENSBTAG00000021953
20	12530001	12540000	478	0.103547	0.128134	MAST4	ENSBTAG00000025964		11	71215001	71225000	246	0.314991	0.385981	PLB1	ENSBTAG00000018669		27	32785001	32795000	356	0.547037	0.26486
17	14265001	14275000	690	0.220917	0.12815				1	6480001	6490000	210	0.67039	0.38599	GRIK1	ENSBTAG00000034854		24	23565001	23575000	261	0.264271	0.264909	ASXL3	ENSBTAG00000047003
7	19410001	19420000	536	0.465047	0.128165				19	52355001	52365000	192	0.694237	0.386006	ENSBTAG00000017233	ENSBTAG00000017233		13	76800001	76810000	498	0.422403	0.264918
1	110350001	110360000	554	0.473565	0.12817				5	38045001	38055000	194	0.349765	0.386007				3	22720001	22730000	360	0.442411	0.264942	U1	ENSBTAG00000028556
4	97855001	97865000	538	0.228463	0.128171	LRGUK	ENSBTAG00000015773		15	76430001	76440000	296	0.584291	0.386027	AMBRA1	ENSBTAG00000004282		1	123145001	123155000	574	0.359633	0.264959
5	105765001	105775000	414	0.199704	0.128178	CCND2	ENSBTAG00000016649		20	27990001	28000000	332	0.344586	0.386027				14	41920001	41930000	301	0.133775	0.264964	ZC2HC1A	ENSBTAG00000018902
15	74700001	74710000	562	0.0821885	0.128179				12	41565001	41575000	225	0.592403	0.386051				2	19590001	19600000	276	0.421283	0.26497
13	81035001	81045000	598	0.214537	0.128187	TSHZ2	ENSBTAG00000007917		3	72295001	72305000	267	0.570572	0.386088				7	68635001	68645000	426	0.427517	0.265016	ENSBTAG00000036102	ENSBTAG00000036102
4	106625001	106635000	565	0.304059	0.128188	TAS2R40	ENSBTAG00000040040		14	7480001	7490000	426	0.260355	0.386101				22	52320001	52330000	384	0.580949	0.265026	KLHL18 ENSBTAG00000055088	ENSBTAG00000006573 ENSBTAG00000055088
28	24695001	24705000	469	0.330503	0.128193				14	6625001	6635000	321	0.34255	0.386128				13	49195001	49205000	302	0.401288	0.265029
12	69115001	69125000	470	0.498279	0.128214	GPR180	ENSBTAG00000005310		6	101310001	101320000	261	0.435637	0.38613				4	106580001	106590000	517	0.381333	0.265042
10	30095001	30105000	673	0.235829	0.128216				15	74685001	74695000	201	0.113839	0.386131	CD82	ENSBTAG00000031252		13	48795001	48805000	289	0.225602	0.265046
2	43520001	43530000	403	0.190677	0.128217	PRPF40A	ENSBTAG00000048151		28	44260001	44270000	196	0.227351	0.386138	MARCHF8	ENSBTAG00000019537		22	13560001	13570000	298	0.382227	0.265062
10	90350001	90360000	678	0.386617	0.128223				10	51695001	51705000	179	0.220995	0.386141	LIPC	ENSBTAG00000005479		15	40405001	40415000	261	0.668186	0.265067	MICAL2	ENSBTAG00000014855
10	68355001	68365000	482	0.41033	0.128241	ENSBTAG00000049100	ENSBTAG00000049100		23	48970001	48980000	203	0.204304	0.386151				10	37380001	37390000	339	0.24413	0.265079
13	49605001	49615000	464	0.456208	0.128251				11	49360001	49370000	217	0.664921	0.386155	USP39	ENSBTAG00000010691		7	91815001	91825000	549	0.340879	0.265085
20	45095001	45105000	92	0.405766	0.128252				24	26370001	26380000	289	0.242081	0.386183				15	43755001	43765000	284	0.25589	0.265093	DENND2B	ENSBTAG00000005356
9	71580001	71590000	574	0.60561	0.128253	EYA4	ENSBTAG00000021970		13	49075001	49085000	179	0.636043	0.386184				1	33600001	33610000	531	0.238004	0.265097
1	109095001	109105000	516	0.576396	0.128254	RSRC1	ENSBTAG00000031561		28	42620001	42630000	305	0.589006	0.386184	FRMPD2	ENSBTAG00000005568		12	30335001	30345000	260	0.688257	0.265098	ENSBTAG00000053560	ENSBTAG00000053560
8	82115001	82125000	386	0.255945	0.128263	PTCH1	ENSBTAG00000009903		27	32065001	32075000	357	0.577718	0.386193				4	50435001	50445000	405	0.712758	0.265126	CTTNBP2	ENSBTAG00000021469
4	112895001	112905000	1107	0.296082	0.128278	GIMAP7	ENSBTAG00000009850		5	8645001	8655000	206	0.905665	0.386214	SYT1 ENSBTAG00000054750	ENSBTAG00000034693 ENSBTAG00000054750		20	61765001	61775000	492	0.391219	0.265133	CTNND2	ENSBTAG00000017222
25	36540001	36550000	495	0.165594	0.128285	CYP3A5	ENSBTAG00000049666		4	11740001	11750000	272	0.56913	0.386228				2	39780001	39790000	265	0.280277	0.265148	GPD2	ENSBTAG00000009770
3	96055001	96065000	519	0.248269	0.128309				29	18670001	18680000	274	0.320727	0.38625	PAK1	ENSBTAG00000010191		2	42160001	42170000	395	0.344202	0.265162	GALNT13	ENSBTAG00000005562
23	19185001	19195000	535	0.164717	0.128311	CLIC5	ENSBTAG00000010244		21	53540001	53550000	363	0.426552	0.386251				11	42145001	42155000	366	0.404207	0.265166
9	13355001	13365000	780	0.192032	0.128338				12	13885001	13895000	274	0.235606	0.386253				8	86760001	86770000	370	0.442034	0.26517
13	49035001	49045000	399	0.317434	0.12836				4	32800001	32810000	382	0.538797	0.386264				11	47015001	47025000	329	0.596979	0.265175
9	57230001	57240000	456	0.465986	0.128363				1	33270001	33280000	314	0.290313	0.38627				12	69040001	69050000	523	0.639211	0.265181	ENSBTAG00000051519	ENSBTAG00000051519
9	13330001	13340000	555	0.218601	0.128377	CD109	ENSBTAG00000013222		10	48005001	48015000	261	0.761839	0.386279				23	5740001	5750000	469	0.580256	0.265183
16	12930001	12940000	700	0.222449	0.128379				11	33105001	33115000	288	0.33933	0.386301				7	3035001	3045000	276	0.302771	0.265245	WNT3A	ENSBTAG00000039397
17	14225001	14235000	1223	0.144988	0.128413				8	79905001	79915000	201	0.613516	0.386324	ENSBTAG00000054075	ENSBTAG00000054075		23	33070001	33080000	353	0.641051	0.265246	ACOT13	ENSBTAG00000016337
14	6750001	6760000	490	0.279578	0.128416				20	38480001	38490000	245	0.718698	0.386327	SPEF2	ENSBTAG00000023529		29	35115001	35125000	474	0.369926	0.265251
1	15805001	15815000	604	0.452624	0.128423				1	108195001	108205000	264	0.740643	0.386338				24	23850001	23860000	365	0.163427	0.265254	CCDC178	ENSBTAG00000000138
7	75960001	75970000	535	0.185612	0.128437				28	25635001	25645000	286	0.686134	0.386352				24	39905001	39915000	337	0.248123	0.265262	ARHGAP28	ENSBTAG00000019036
6	29610001	29620000	600	0.529165	0.12846				2	70585001	70595000	188	0.741557	0.386356				20	35145001	35155000	356	0.71492	0.265264
18	2810001	2820000	434	0.480072	0.128469	TMEM170A	ENSBTAG00000015428		24	25360001	25370000	405	0.613548	0.386368				4	34035001	34045000	404	0.294148	0.265265
2	132675001	132685000	581	0.405831	0.128471				21	46410001	46420000	254	0.367665	0.386373				8	107255001	107265000	409	0.67524	0.265272
14	5685001	5695000	768	0.203716	0.128481				4	33965001	33975000	333	0.255234	0.386378				9	84585001	84595000	257	0.261126	0.265278	STXBP5	ENSBTAG00000021107
7	37690001	37700000	411	0.403671	0.128494	COMMD10	ENSBTAG00000019071		5	47600001	47610000	187	0.467184	0.386444	IRAK3	ENSBTAG00000007636		13	50840001	50850000	316	0.234608	0.265278
10	97600001	97610000	734	0.118132	0.128498				13	54065001	54075000	168	0.200701	0.386475	RTEL1	ENSBTAG00000021096		11	106290001	106300000	366	0.650349	0.265283
13	49390001	49400000	666	0.446398	0.1285				4	34075001	34085000	252	0.237078	0.386502				7	67795001	67805000	405	0.516027	0.265283	SGCD	ENSBTAG00000044046
13	30745001	30755000	604	0.217315	0.128503				20	61640001	61650000	362	0.366288	0.386505	CTNND2	ENSBTAG00000017222		2	43585001	43595000	304	0.280945	0.265287	FMNL2	ENSBTAG00000026851
22	32235001	32245000	464	0.480344	0.128508	FRMD4B	ENSBTAG00000007624		18	40925001	40935000	255	0.663865	0.386509	ZNF536	ENSBTAG00000007262		13	16845001	16855000	260	0.529782	0.265309
11	3005001	3015000	784	0.348382	0.128509	ENSBTAG00000048909	ENSBTAG00000048909		20	12585001	12595000	195	0.170113	0.386513	MAST4	ENSBTAG00000025964		8	80555001	80565000	495	0.581031	0.26531
1	72760001	72770000	415	0.259773	0.128514				14	36920001	36930000	320	0.159065	0.386517	STAU2	ENSBTAG00000002076		5	12315001	12325000	342	0.544266	0.26532	TMTC2	ENSBTAG00000002888
18	55210001	55220000	424	0.20977	0.128514	SULT2B1	ENSBTAG00000045498		11	10055001	10065000	214	0.312949	0.386521	M1AP	ENSBTAG00000006988		15	65580001	65590000	413	0.436579	0.265322
18	40915001	40925000	473	0.278267	0.128515	ZNF536	ENSBTAG00000007262		9	84585001	84595000	210	0.268157	0.386526	STXBP5	ENSBTAG00000021107		22	32385001	32395000	387	0.684855	0.265336
6	30590001	30600000	731	0.120655	0.128516				7	24210001	24220000	309	0.610976	0.386527	CHSY3	ENSBTAG00000014661		2	19745001	19755000	280	0.486568	0.265373
2	56340001	56350000	564	0.439889	0.128536	LRP1B	ENSBTAG00000024632		10	98590001	98600000	343	0.42626	0.386535				24	1295001	1305000	421	0.659666	0.265396
21	60205001	60215000	525	0.504441	0.128548				7	80750001	80760000	250	0.181634	0.386577	MSH3	ENSBTAG00000007684		4	32900001	32910000	426	0.421129	0.265457	ENSBTAG00000005997	ENSBTAG00000005997
13	49010001	49020000	525	0.438523	0.128557				15	74485001	74495000	248	0.226968	0.386602				5	105875001	105885000	253	0.258527	0.265462
7	92320001	92330000	607	0.226131	0.128559				11	41990001	42000000	248	0.232238	0.386603				8	41180001	41190000	288	0.390545	0.265462	RFX3	ENSBTAG00000000819
17	14615001	14625000	565	0.192135	0.128565				29	30450001	30460000	249	0.653211	0.386605				4	15170001	15180000	378	0.547593	0.265471	ASNS	ENSBTAG00000003222
11	73740001	73750000	513	0.324362	0.128604	DTNB	ENSBTAG00000021072		9	32245001	32255000	307	0.312769	0.386608				6	27870001	27880000	473	0.338878	0.265473
21	55840001	55850000	685	0.474712	0.128608				1	94030001	94040000	288	0.351246	0.386624				22	54980001	54990000	227	0.365162	0.265478	SLC6A11	ENSBTAG00000038962
29	35200001	35210000	688	0.29545	0.12861				16	75470001	75480000	240	0.382631	0.386626	CD34	ENSBTAG00000010562		14	43135001	43145000	233	0.366604	0.265482	MRPS28	ENSBTAG00000001302
11	10500001	10510000	433	0.160941	0.128615	BOLA3	ENSBTAG00000050675		2	43475001	43485000	191	0.414528	0.386644	PRPF40A	ENSBTAG00000048151		18	55205001	55215000	326	0.256499	0.265498	SULT2B1	ENSBTAG00000045498
2	82025001	82035000	595	0.377418	0.128619				22	48510001	48520000	143	0.652434	0.386655	DNAH1	ENSBTAG00000047794		27	6015001	6025000	607	0.440207	0.265504	TAP ENSBTAG00000052579	ENSBTAG00000048171 ENSBTAG00000052579
6	42075001	42085000	639	0.186922	0.128619	ADGRA3	ENSBTAG00000004653		24	23835001	23845000	214	0.200891	0.386658	CCDC178	ENSBTAG00000000138		5	105300001	105310000	543	0.21779	0.265518
29	20530001	20540000	662	0.224547	0.128619				24	53375001	53385000	266	0.576366	0.38666				1	52505001	52515000	274	0.20562	0.26552
20	7020001	7030000	541	0.541283	0.12862				16	13195001	13205000	265	0.159005	0.38667				16	4125001	4135000	303	0.705139	0.265523	SRGAP2	ENSBTAG00000001483
12	41760001	41770000	639	0.396486	0.128628				20	61575001	61585000	262	0.591727	0.386687				15	80790001	80800000	367	0.776124	0.265529	TIMM10	ENSBTAG00000024701
6	29625001	29635000	525	0.530388	0.128629				10	18620001	18630000	151	0.327561	0.386694	THSD4	ENSBTAG00000011644		6	103160001	103170000	331	0.381738	0.265535	JAKMIP1	ENSBTAG00000011170
10	58160001	58170000	536	0.375643	0.128644	MYO5C	ENSBTAG00000003763		9	12675001	12685000	374	0.433219	0.386746				14	26125001	26135000	277	0.444136	0.265543
17	13855001	13865000	546	0.218528	0.128647				5	58550001	58560000	370	0.532345	0.386753	OR6C75	ENSBTAG00000053837		19	43585001	43595000	276	0.292115	0.26558
22	52565001	52575000	485	0.622712	0.128659	CCDC12	ENSBTAG00000011311		23	5860001	5870000	490	0.804473	0.386755				13	30670001	30680000	374	0.255578	0.265597
6	83995001	84005000	537	0.286293	0.128668				18	39340001	39350000	157	0.682138	0.386776	AP1G1	ENSBTAG00000002769		3	98895001	98905000	259	0.394026	0.2656	CMPK1	ENSBTAG00000019956
29	31470001	31480000	556	0.345657	0.128671				4	34355001	34365000	351	0.401765	0.386796				16	4365001	4375000	301	0.700948	0.265621	RASSF5 EIF2D	ENSBTAG00000010427 ENSBTAG00000010432
5	41840001	41850000	532	0.149575	0.128685	KIF21A	ENSBTAG00000004832		29	18145001	18155000	228	0.32652	0.386807	INTS4 AAMDC	ENSBTAG00000010505 ENSBTAG00000017298		4	33985001	33995000	321	0.293112	0.265629
13	49235001	49245000	353	0.224075	0.128698				14	22915001	22925000	251	0.482695	0.38681	XKR4	ENSBTAG00000044050		6	101050001	101060000	418	0.339878	0.265656	MAPK10	ENSBTAG00000020048
26	35515001	35525000	720	0.592932	0.128713				4	75855001	75865000	307	0.246806	0.386811				8	107260001	107270000	454	0.641991	0.265663
5	67610001	67620000	648	0.0740921	0.128723	HSP90B1 C5H12orf73	ENSBTAG00000003362 ENSBTAG00000048280		16	51540001	51550000	204	0.441838	0.386819	SAMD11	ENSBTAG00000008739		4	97840001	97850000	470	0.417115	0.265696	LRGUK	ENSBTAG00000015773
4	50405001	50415000	515	0.445478	0.128726	CTTNBP2	ENSBTAG00000021469		9	10655001	10665000	229	0.581397	0.386819				28	28425001	28435000	446	0.758462	0.265698	MICU1	ENSBTAG00000005807
15	45345001	45355000	590	0.263593	0.128755	SYT9	ENSBTAG00000032079		2	43020001	43030000	190	0.405572	0.386863				9	15165001	15175000	408	0.195483	0.265701
7	91935001	91945000	598	0.168988	0.128759				22	27090001	27100000	281	0.280207	0.386864	CNTN3	ENSBTAG00000007615		6	64390001	64400000	424	0.731951	0.265706
20	38710001	38720000	472	0.342053	0.12876				15	13590001	13600000	292	0.15482	0.386868				4	32720001	32730000	319	0.545366	0.265714	RUNDC3B	ENSBTAG00000021313
6	93130001	93140000	527	0.240242	0.128761	FRAS1	ENSBTAG00000010716		11	845001	855000	227	0.533141	0.386876				11	10010001	10020000	328	0.23	0.265743	M1AP	ENSBTAG00000006988
4	75715001	75725000	322	0.112257	0.128768				4	40830001	40840000	258	0.326297	0.386878				19	42590001	42600000	165	0.561309	0.265753	ATP6V0A1	ENSBTAG00000019218
20	41185001	41195000	625	0.567328	0.128777				23	34110001	34120000	422	0.16761	0.386879				3	33850001	33860000	253	0.393881	0.265754	GNAI3 MIR197	ENSBTAG00000013016 ENSBTAG00000029921
29	18120001	18130000	499	0.116496	0.128781	INTS4	ENSBTAG00000010505		22	37915001	37925000	222	0.273315	0.386897	SYNPR	ENSBTAG00000000265		11	36760001	36770000	320	0.464171	0.265765
24	54145001	54155000	521	0.334458	0.128783	RAB27B	ENSBTAG00000002788		21	53525001	53535000	268	0.419479	0.386897	ENSBTAG00000051424	ENSBTAG00000051424		13	49495001	49505000	230	0.452829	0.265799
10	36160001	36170000	419	0.470052	0.128787	RPUSD2 CCDC32	ENSBTAG00000003193 ENSBTAG00000025593		22	58775001	58785000	341	0.469496	0.386911	IQSEC1	ENSBTAG00000003237		13	61885001	61895000	205	0.716848	0.265823	NOL4L	ENSBTAG00000008348
21	65245001	65255000	387	0.306463	0.128796	WARS1	ENSBTAG00000004679		6	111245001	111255000	269	0.136603	0.386912	PROM1	ENSBTAG00000013736		29	31455001	31465000	402	0.426701	0.265831
9	13410001	13420000	629	0.229327	0.128806				29	18355001	18365000	231	0.249876	0.386926	CLNS1A	ENSBTAG00000019930		15	84900001	84910000	482	0.392559	0.265852
9	71585001	71595000	504	0.610516	0.128813	EYA4	ENSBTAG00000021970		19	27695001	27705000	160	0.426392	0.386933	ALOX15B	ENSBTAG00000008779		24	1310001	1320000	447	0.745606	0.265867
16	3965001	3975000	446	0.461482	0.128816				13	30285001	30295000	238	0.461392	0.386954				23	18720001	18730000	306	0.548195	0.265878	RUNX2	ENSBTAG00000004104
22	32380001	32390000	441	0.514253	0.128823	FRMD4B	ENSBTAG00000007624		4	33745001	33755000	287	0.714179	0.386992	GRM3	ENSBTAG00000018989		26	40375001	40385000	344	0.305316	0.265881
25	10380001	10390000	480	0.664721	0.128825	TXNDC11	ENSBTAG00000014823		2	136030001	136040000	291	0.568146	0.386992	ENSBTAG00000034674 FAM131C	ENSBTAG00000034674 ENSBTAG00000034680		15	81050001	81060000	477	0.359929	0.265881
29	50205001	50215000	983	0.392974	0.128826	ENSBTAG00000008274 ENSBTAG00000052981	ENSBTAG00000008274 ENSBTAG00000052981		17	66200001	66210000	265	0.146003	0.387006	TPST2	ENSBTAG00000010368		9	89130001	89140000	391	0.308738	0.265884	SYNE1	ENSBTAG00000009362
3	89405001	89415000	540	0.394626	0.128828	FYB2	ENSBTAG00000009314		14	18565001	18575000	256	0.250959	0.387011				5	105150001	105160000	413	0.290719	0.265901
4	106660001	106670000	387	0.319744	0.128836				24	40460001	40470000	292	0.542085	0.387017	PTPRM	ENSBTAG00000024015		13	61940001	61950000	260	0.746137	0.265904	NOL4L	ENSBTAG00000008348
2	103270001	103280000	622	0.502312	0.128856				5	5550001	5560000	306	0.816567	0.387024				11	106080001	106090000	288	0.477865	0.265925	NPDC1 ENTPD2	ENSBTAG00000046140 ENSBTAG00000048125
1	152600001	152610000	509	0.491636	0.128859	HACL1	ENSBTAG00000003718		26	38385001	38395000	171	0.854478	0.387031				9	14975001	14985000	531	0.204597	0.265934	FILIP1	ENSBTAG00000000053
4	76875001	76885000	431	0.175134	0.128862				1	30725001	30735000	301	0.371939	0.387063				12	61485001	61495000	545	0.405104	0.265954
5	105795001	105805000	400	0.191625	0.128875				19	31305001	31315000	408	0.256111	0.387067	ARHGAP44	ENSBTAG00000021938		5	105265001	105275000	378	0.370607	0.265962	KCNA1	ENSBTAG00000016646
13	16135001	16145000	562	0.54571	0.128876	ITIH2	ENSBTAG00000014075		15	65950001	65960000	212	0.469131	0.387095	PAMR1	ENSBTAG00000012630		21	38620001	38630000	334	0.299089	0.265979
10	90860001	90870000	656	0.153823	0.128881	NRXN3	ENSBTAG00000025324		7	3985001	3995000	260	0.332117	0.387106	SUGP1	ENSBTAG00000006116		8	52200001	52210000	316	0.420132	0.265984	PCSK5	ENSBTAG00000008101
2	42320001	42330000	427	0.166227	0.128888				4	108515001	108525000	366	0.550429	0.387154				14	49580001	49590000	273	0.404234	0.265995
1	109190001	109200000	368	0.497879	0.128903	RSRC1	ENSBTAG00000031561		13	50025001	50035000	366	0.559561	0.387174				7	36990001	37000000	303	0.370429	0.266018
1	111195001	111205000	448	0.365249	0.128914	KCNAB1	ENSBTAG00000018465		7	19170001	19180000	197	0.214849	0.387179	KDM4B	ENSBTAG00000015487		22	54030001	54040000	366	0.357362	0.266019
13	80975001	80985000	744	0.254606	0.128919	TSHZ2	ENSBTAG00000007917		9	11075001	11085000	291	0.356463	0.387206				12	3975001	3985000	527	0.31897	0.266028
25	35600001	35610000	416	0.205444	0.128925	SERPINE1	ENSBTAG00000014465		10	44310001	44320000	200	0.368043	0.387207	FRMD6	ENSBTAG00000031707		20	33590001	33600000	251	0.313122	0.266039	C7	ENSBTAG00000011766
13	54075001	54085000	284	0.132209	0.128942	RTEL1 STMN3	ENSBTAG00000021096 ENSBTAG00000038974		13	49195001	49205000	229	0.414984	0.387217				23	18550001	18560000	313	0.258461	0.266056	SUPT3H	ENSBTAG00000032887
18	19670001	19680000	651	0.365706	0.128948				4	34495001	34505000	274	0.378053	0.387257				28	41115001	41125000	438	0.486029	0.26606
24	13790001	13800000	586	0.356503	0.128951				7	99040001	99050000	367	0.356287	0.387259				4	75715001	75725000	229	0.233666	0.266063
5	105475001	105485000	593	0.276302	0.128956	NDUFA9	ENSBTAG00000005465		25	28720001	28730000	167	0.627183	0.387261	CALN1	ENSBTAG00000043969		4	4670001	4680000	550	0.15341	0.266074	COBL	ENSBTAG00000023806
13	48985001	48995000	402	0.38027	0.128959				11	102160001	102170000	261	0.416334	0.38729	MED27	ENSBTAG00000000382		3	81850001	81860000	295	0.272969	0.266085
14	5500001	5510000	637	0.17853	0.128972				11	1165001	1175000	259	0.465165	0.38733				25	10140001	10150000	482	0.429949	0.266087	ENSBTAG00000013305 ENSBTAG00000050716	ENSBTAG00000013305 ENSBTAG00000050716
13	48955001	48965000	458	0.283205	0.128973				13	55015001	55025000	205	0.20451	0.387342	MTG2	ENSBTAG00000014442		19	60930001	60940000	493	0.661588	0.266087
22	22845001	22855000	588	0.498218	0.128974				15	80795001	80805000	291	0.803921	0.387364				9	77655001	77665000	345	0.589702	0.266101
20	61660001	61670000	626	0.1119	0.128989	CTNND2	ENSBTAG00000017222		22	53560001	53570000	287	0.559538	0.387365	SLC6A20	ENSBTAG00000031340		14	4705001	4715000	246	0.434757	0.266109
9	15390001	15400000	492	0.0918786	0.128994	ENSBTAG00000051278	ENSBTAG00000051278		7	98050001	98060000	232	0.591326	0.387378				6	112105001	112115000	398	0.608941	0.266118	LDB2	ENSBTAG00000014058
5	16815001	16825000	722	0.47259	0.128996				2	61755001	61765000	250	0.5551	0.387378	R3HDM1	ENSBTAG00000013302		24	23535001	23545000	323	0.417329	0.266129	ASXL3	ENSBTAG00000047003
11	33350001	33360000	560	0.191861	0.128999				11	106890001	106900000	213	0.747888	0.387401	CACNA1B	ENSBTAG00000007882		24	26305001	26315000	508	0.576187	0.266159
5	105530001	105540000	676	0.26377	0.129006	DYRK4	ENSBTAG00000007556		28	22870001	22880000	356	0.394435	0.387411	CTNNA3	ENSBTAG00000045699		12	61525001	61535000	470	0.676151	0.26617
4	49275001	49285000	511	0.377267	0.129018	NRCAM	ENSBTAG00000006732		2	43100001	43110000	369	0.701487	0.38742				13	39175001	39185000	243	0.350755	0.266173	SLC24A3	ENSBTAG00000011882
8	79285001	79295000	703	0.507623	0.129021	GOLM1	ENSBTAG00000031569		9	58920001	58930000	223	0.271038	0.387464				13	71695001	71705000	398	0.295135	0.266176
13	54440001	54450000	413	0.122544	0.129022	SLC17A9	ENSBTAG00000001829		8	97535001	97545000	204	0.549726	0.387471				10	30065001	30075000	246	0.638	0.266179	ENSBTAG00000020100	ENSBTAG00000020100
4	76365001	76375000	575	0.115083	0.129027				5	51700001	51710000	235	0.232199	0.387491				22	35120001	35130000	287	0.525217	0.266183	SLC25A26	ENSBTAG00000037972
13	54010001	54020000	315	0.165835	0.129037	ZBTB46	ENSBTAG00000016667		19	43555001	43565000	144	0.319608	0.387497	MEOX1	ENSBTAG00000015751		17	13765001	13775000	404	0.48	0.266187
5	105375001	105385000	602	0.229145	0.129041				27	14115001	14125000	206	0.473752	0.387497	WWC2	ENSBTAG00000012191		9	15145001	15155000	538	0.195291	0.266201
1	111255001	111265000	521	0.514649	0.129052	KCNAB1	ENSBTAG00000018465		5	105835001	105845000	269	0.300123	0.387499				11	106205001	106215000	418	0.734268	0.266221	ANAPC2 SSNA1 TPRN bta-mir-12014	ENSBTAG00000046223 ENSBTAG00000046415 ENSBTAG00000047715 ENSBTAG00000055041
28	36875001	36885000	429	0.0857621	0.129055				24	42675001	42685000	187	0.555331	0.3875	GNAL	ENSBTAG00000002125		17	13820001	13830000	280	0.48413	0.266222
1	152635001	152645000	513	0.375585	0.129059	HACL1 BTD	ENSBTAG00000003718 ENSBTAG00000019129		18	40835001	40845000	183	0.287025	0.387512	ZNF536	ENSBTAG00000007262		14	42475001	42485000	409	0.363635	0.266243
4	77080001	77090000	478	0.0704333	0.129063	CAMK2B	ENSBTAG00000012653		8	80770001	80780000	246	0.640586	0.387525	DAPK1	ENSBTAG00000000738		26	35785001	35795000	447	0.778489	0.266258	ATRNL1	ENSBTAG00000017709
21	56945001	56955000	613	0.13102	0.129064				8	52975001	52985000	253	0.288098	0.387561				9	56065001	56075000	440	0.368503	0.266268
7	37370001	37380000	412	0.157661	0.129068	SEMA6A	ENSBTAG00000020489		4	97745001	97755000	289	0.445729	0.387564				11	104625001	104635000	557	0.711124	0.266277	VAV2	ENSBTAG00000004511
24	13855001	13865000	681	0.353684	0.129075				9	14350001	14360000	211	0.509283	0.387575				13	23320001	23330000	262	0.37677	0.266282
11	102145001	102155000	457	0.374253	0.129081	MED27	ENSBTAG00000000382		20	33140001	33150000	307	0.422554	0.387581	PLCXD3	ENSBTAG00000010822		1	110505001	110515000	299	0.664135	0.266288
14	5515001	5525000	603	0.239068	0.129092				8	100630001	100640000	247	0.338885	0.387591				1	30710001	30720000	768	0.388359	0.266288
7	68375001	68385000	649	0.34334	0.129102	ENSBTAG00000049542	ENSBTAG00000049542		4	90465001	90475000	393	0.117632	0.387592				2	74990001	75000000	525	0.171318	0.266299
25	39480001	39490000	781	0.365673	0.129105	SDK1	ENSBTAG00000004035		4	19485001	19495000	286	0.313224	0.387597				13	59080001	59090000	243	0.386527	0.26633
14	48805001	48815000	447	0.513585	0.129148	TRPS1	ENSBTAG00000017694		18	39750001	39760000	285	0.479162	0.387607				6	26820001	26830000	353	0.752883	0.266375
1	11655001	11665000	657	0.423611	0.129152				2	43195001	43205000	205	0.468939	0.387616				5	64335001	64345000	268	0.338113	0.266383	SLC17A8	ENSBTAG00000001088
13	53410001	53420000	682	0.227805	0.129157	ENSBTAG00000051981	ENSBTAG00000051981		15	65700001	65710000	188	0.335696	0.387622	CD44	ENSBTAG00000011578		1	97460001	97470000	365	0.746255	0.266397
20	62095001	62105000	621	0.131721	0.129165	CTNND2	ENSBTAG00000017222		11	106235001	106245000	322	0.616639	0.387626	CYSRT1 RNF224 RNF208	ENSBTAG00000045711 ENSBTAG00000046418 ENSBTAG00000047357		10	67470001	67480000	432	0.613218	0.266399	WDHD1	ENSBTAG00000019120
13	76790001	76800000	607	0.337248	0.12917				6	1855001	1865000	204	0.586876	0.387632				23	6750001	6760000	463	0.481265	0.266413
18	17745001	17755000	431	0.151517	0.129172				10	34175001	34185000	199	0.26848	0.387644	RASGRP1	ENSBTAG00000021872		1	136560001	136570000	334	0.224989	0.266423
6	41490001	41500000	543	0.194543	0.129173	KCNIP4	ENSBTAG00000047743		10	30030001	30040000	175	0.55759	0.387653	SCG5	ENSBTAG00000032613		2	43220001	43230000	345	0.251261	0.266451
17	17135001	17145000	556	0.311266	0.129173	TBC1D9	ENSBTAG00000018951		21	41030001	41040000	323	0.225484	0.387654				1	111255001	111265000	374	0.746725	0.266474	KCNAB1	ENSBTAG00000018465
24	25625001	25635000	518	0.378697	0.129174	DSG2	ENSBTAG00000021923		6	31275001	31285000	344	0.437488	0.387656	GRID2	ENSBTAG00000046413		17	13600001	13610000	410	0.312127	0.266488
8	79960001	79970000	704	0.406557	0.129174				1	113775001	113785000	378	0.153437	0.387672				8	31790001	31800000	483	0.360678	0.266499
14	24405001	24415000	644	0.451835	0.129187	FAM110B	ENSBTAG00000050550		13	80100001	80110000	324	0.337454	0.387681				8	79285001	79295000	509	0.750152	0.266516	GOLM1	ENSBTAG00000031569
10	37020001	37030000	335	0.378485	0.129189	U6	ENSBTAG00000051865		12	79555001	79565000	291	0.390714	0.387696				4	49975001	49985000	253	0.655401	0.266528	ENSBTAG00000050348	ENSBTAG00000050348
10	30195001	30205000	523	0.348149	0.129192				17	8175001	8185000	223	0.188959	0.387698				17	64290001	64300000	237	0.3842	0.266544	SELPLG	ENSBTAG00000031851
2	42675001	42685000	650	0.221244	0.129202				13	34535001	34545000	166	0.384976	0.387714				17	13840001	13850000	263	0.289119	0.266563
28	19780001	19790000	522	0.602109	0.129208				9	13425001	13435000	332	0.413211	0.387724	U6	ENSBTAG00000042148		1	136935001	136945000	225	0.362129	0.266586	ACAD11	ENSBTAG00000031010
6	20375001	20385000	558	0.392584	0.129209				4	49265001	49275000	206	0.416954	0.387725	NRCAM	ENSBTAG00000006732		6	93115001	93125000	355	0.420697	0.266603	FRAS1	ENSBTAG00000010716
16	35910001	35920000	516	0.270867	0.129212				17	5515001	5525000	323	0.279084	0.387725				8	113200001	113210000	229	0.169529	0.266613
9	27930001	27940000	552	0.365701	0.129212				29	23445001	23455000	304	0.254263	0.387751	ENSBTAG00000050228	ENSBTAG00000050228		6	93100001	93110000	269	0.286295	0.266615	FRAS1	ENSBTAG00000010716
16	63230001	63240000	449	0.13734	0.129229				6	87020001	87030000	426	0.738084	0.387758				29	44005001	44015000	283	0.554523	0.266629	FOSL1 ENSBTAG00000049377	ENSBTAG00000006194 ENSBTAG00000049377
28	28445001	28455000	510	0.533719	0.129232	MICU1	ENSBTAG00000005807		10	29810001	29820000	237	0.593402	0.387767	FMN1	ENSBTAG00000025634		5	97990001	98000000	353	0.440071	0.266642	ETV6	ENSBTAG00000014605
5	64455001	64465000	387	0.373865	0.129246	NR1H4	ENSBTAG00000013596		8	100820001	100830000	175	0.455067	0.38777	ECPAS	ENSBTAG00000006712		12	61490001	61500000	556	0.413591	0.266666
12	68940001	68950000	589	0.326236	0.129254				12	45510001	45520000	349	0.187413	0.387793				19	55010001	55020000	359	0.750815	0.266693	MFSD11	ENSBTAG00000018260
13	71695001	71705000	522	0.210964	0.129272				16	3795001	3805000	333	0.734363	0.387797	ENSBTAG00000050953	ENSBTAG00000050953		11	9545001	9555000	382	0.489578	0.266714	TACR1	ENSBTAG00000015575
16	63540001	63550000	488	0.128737	0.129283	RGSL1	ENSBTAG00000018220		10	30755001	30765000	315	0.624014	0.3878				13	48600001	48610000	266	0.639562	0.266753
15	19885001	19895000	671	0.263007	0.129287				13	54710001	54720000	206	0.121467	0.387803	ENSBTAG00000051012	ENSBTAG00000051012		26	15800001	15810000	343	0.462664	0.266755	PLCE1	ENSBTAG00000018966
1	111240001	111250000	372	0.601386	0.129288	KCNAB1	ENSBTAG00000018465		15	80770001	80780000	187	0.737156	0.387805	SLC43A1	ENSBTAG00000051230		22	15815001	15825000	413	0.540451	0.266803
27	35110001	35120000	563	0.28833	0.129302	IDO2	ENSBTAG00000005725		4	23430001	23440000	418	0.239118	0.387815				18	40910001	40920000	338	0.318926	0.266805	ZNF536	ENSBTAG00000007262
2	41695001	41705000	580	0.191087	0.129321	GALNT13	ENSBTAG00000005562		14	12410001	12420000	218	0.422755	0.387821	ENSBTAG00000052059	ENSBTAG00000052059		28	43130001	43140000	282	0.178535	0.266816	WDFY4	ENSBTAG00000023028
10	36930001	36940000	322	0.160231	0.129345	RPAP1	ENSBTAG00000001693		12	51835001	51845000	311	0.362176	0.387822				2	960001	970000	353	0.542286	0.266816
3	33855001	33865000	398	0.34245	0.12935	GNAI3	ENSBTAG00000013016		23	37470001	37480000	277	0.65978	0.387831				28	28570001	28580000	360	0.842682	0.266824	MICU1	ENSBTAG00000005807
4	76110001	76120000	340	0.193404	0.129355	IGFBP3	ENSBTAG00000003994		26	36195001	36205000	215	0.821742	0.387846	ATRNL1	ENSBTAG00000017709		15	81085001	81095000	515	0.345655	0.266841
11	33090001	33100000	508	0.162442	0.129364				17	14700001	14710000	240	0.524866	0.387853	USP38	ENSBTAG00000001356		9	14330001	14340000	649	0.460667	0.266868
2	42650001	42660000	485	0.406545	0.129366	RPRM	ENSBTAG00000021526		13	34040001	34050000	213	0.391679	0.387859				13	50205001	50215000	376	0.470195	0.266871
2	42940001	42950000	594	0.140816	0.129367				10	97480001	97490000	385	0.389016	0.387872				2	39795001	39805000	225	0.290586	0.266874	GPD2	ENSBTAG00000009770
2	39830001	39840000	379	0.151348	0.129369				14	24150001	24160000	352	0.245233	0.387905				17	54950001	54960000	403	0.772069	0.266877	CUX2	ENSBTAG00000008571
18	17675001	17685000	589	0.273977	0.129369				28	8750001	8760000	254	0.243646	0.387907	NID1	ENSBTAG00000007244		5	91310001	91320000	484	0.622341	0.266886
23	35570001	35580000	572	0.272189	0.129383				14	73365001	73375000	254	0.264747	0.387913	PIP4P2	ENSBTAG00000039968		9	27290001	27300000	475	0.209147	0.26689
6	29410001	29420000	545	0.614253	0.129398	BMPR1B	ENSBTAG00000002081		6	110335001	110345000	261	0.662881	0.387922				4	75555001	75565000	280	0.232551	0.266924
11	62760001	62770000	396	0.510433	0.129413	ENSBTAG00000048449	ENSBTAG00000048449		20	69465001	69475000	286	0.119801	0.387931				28	41860001	41870000	505	0.402454	0.266937
27	35165001	35175000	582	0.429779	0.129419				11	9095001	9105000	249	0.165352	0.387939				22	32055001	32065000	221	0.420374	0.266938	FRMD4B	ENSBTAG00000007624
12	41765001	41775000	582	0.465003	0.129439				22	13440001	13450000	196	0.3818	0.387953				13	49500001	49510000	224	0.536315	0.266943
28	28635001	28645000	518	0.648306	0.129448				8	100395001	100405000	287	0.293783	0.387957	LPAR1	ENSBTAG00000009654		10	96765001	96775000	461	0.358878	0.266959
4	97850001	97860000	441	0.260234	0.129465	LRGUK	ENSBTAG00000015773		4	41350001	41360000	473	0.215052	0.388016				4	119685001	119695000	230	0.419816	0.266993	VIPR2	ENSBTAG00000037649
9	13320001	13330000	498	0.162287	0.129466	CD109	ENSBTAG00000013222		3	30600001	30610000	156	0.210164	0.388025	PPM1J ENSBTAG00000052841	ENSBTAG00000006081 ENSBTAG00000052841		2	42830001	42840000	449	0.628007	0.267024
14	41925001	41935000	381	0.150327	0.129472	ZC2HC1A	ENSBTAG00000018902		29	19355001	19365000	270	0.423567	0.388027				27	41540001	41550000	387	0.117266	0.267027	THRB	ENSBTAG00000017802
5	41650001	41660000	597	0.201161	0.129477				1	39310001	39320000	358	0.928412	0.388032				24	23585001	23595000	345	0.407084	0.267036	ASXL3	ENSBTAG00000047003
4	23045001	23055000	575	0.392123	0.12949	DGKB	ENSBTAG00000021905		17	60935001	60945000	158	0.439821	0.388054				19	52380001	52390000	272	0.787435	0.267041
23	35560001	35570000	520	0.348792	0.129511				8	42755001	42765000	289	0.228316	0.388069				14	53125001	53135000	669	0.294493	0.267041
11	49705001	49715000	463	0.396111	0.129527	TCF7L1	ENSBTAG00000010111		14	38880001	38890000	184	0.329901	0.388086				15	65555001	65565000	266	0.395474	0.267046
7	23790001	23800000	465	0.47418	0.129541				6	31465001	31475000	280	0.205616	0.388087	GRID2	ENSBTAG00000046413		4	73355001	73365000	405	0.25351	0.267052	ZNF804B	ENSBTAG00000046430
2	43480001	43490000	328	0.188375	0.129548	PRPF40A	ENSBTAG00000048151		1	98785001	98795000	279	0.375749	0.388089				18	55320001	55330000	364	0.349898	0.267063
29	40875001	40885000	1154	0.268912	0.129548	AHNAK	ENSBTAG00000013468		2	43130001	43140000	294	0.422715	0.388124				29	19470001	19480000	435	0.211579	0.267073
23	18240001	18250000	496	0.155388	0.129569	SUPT3H	ENSBTAG00000032887		13	76380001	76390000	328	0.480415	0.388125				4	76955001	76965000	361	0.273349	0.26709	NUDCD3	ENSBTAG00000006325
16	13545001	13555000	647	0.598201	0.129571				15	65540001	65550000	247	0.424883	0.388155				24	39735001	39745000	417	0.463552	0.267104
8	80560001	80570000	557	0.445757	0.129577				13	50645001	50655000	247	0.370437	0.3882	HAO1	ENSBTAG00000019811		14	6405001	6415000	335	0.354485	0.267116	KHDRBS3	ENSBTAG00000002181
20	53510001	53520000	774	0.582708	0.12958	CDH18	ENSBTAG00000037844		8	29465001	29475000	210	0.526665	0.388207	CER1	ENSBTAG00000020140		15	34910001	34920000	307	0.220691	0.26715	OTOG	ENSBTAG00000000987
29	50210001	50220000	688	0.426371	0.129584	ENSBTAG00000008274	ENSBTAG00000008274		19	43655001	43665000	222	0.365901	0.388208	DUSP3	ENSBTAG00000003966		8	80450001	80460000	332	0.733963	0.267179
4	109960001	109970000	657	0.289233	0.129589				1	123030001	123040000	213	0.628167	0.388218				13	48615001	48625000	533	0.534259	0.267179
4	104630001	104640000	638	0.390563	0.129597				22	13550001	13560000	290	0.432912	0.388224				22	35220001	35230000	316	0.397254	0.267234	ENSBTAG00000051801	ENSBTAG00000051801
27	25510001	25520000	701	0.458334	0.129614	TNKS	ENSBTAG00000001463		1	135970001	135980000	238	0.310186	0.388228	BFSP2	ENSBTAG00000017659		2	41875001	41885000	386	0.336709	0.267255	GALNT13	ENSBTAG00000005562
10	29810001	29820000	494	0.354027	0.129615	FMN1	ENSBTAG00000025634		14	22875001	22885000	223	0.761102	0.388246	XKR4	ENSBTAG00000044050		26	48130001	48140000	464	0.381761	0.267255
6	84885001	84895000	804	0.433849	0.129625				10	90280001	90290000	321	0.430666	0.388261				10	29770001	29780000	389	0.525757	0.267261	FMN1	ENSBTAG00000025634
23	34505001	34515000	510	0.161641	0.129631				21	40165001	40175000	221	0.373173	0.388283	PRKD1	ENSBTAG00000012789		28	25635001	25645000	391	0.656233	0.26727
1	93175001	93185000	448	0.491514	0.129643	NLGN1	ENSBTAG00000031891		15	74495001	74505000	207	0.338485	0.388287				28	9205001	9215000	333	0.173685	0.267313	HEATR1	ENSBTAG00000044100
12	9255001	9265000	555	0.387286	0.129649				4	49155001	49165000	302	0.601382	0.388296	ENSBTAG00000033169	ENSBTAG00000033169		20	61835001	61845000	340	0.294573	0.26734	CTNND2	ENSBTAG00000017222
28	36245001	36255000	554	0.42871	0.129652				4	50660001	50670000	229	0.441434	0.388312				10	97420001	97430000	468	0.30387	0.267342
29	30515001	30525000	485	0.421955	0.129656				7	24230001	24240000	263	0.785037	0.388316	CHSY3	ENSBTAG00000014661		22	19075001	19085000	511	0.226343	0.267355	GRM7	ENSBTAG00000013047
1	108990001	109000000	586	0.567585	0.129658	RSRC1	ENSBTAG00000031561		6	70365001	70375000	230	0.241578	0.388327				6	42050001	42060000	367	0.231041	0.267365	ADGRA3	ENSBTAG00000004653
28	10885001	10895000	651	0.482173	0.129661				6	105660001	105670000	367	0.373965	0.388333				14	42510001	42520000	354	0.395317	0.267368	ENSBTAG00000042141	ENSBTAG00000042141
6	41555001	41565000	615	0.165768	0.129667	KCNIP4	ENSBTAG00000047743		10	62100001	62110000	179	0.258617	0.388351	SLC12A1	ENSBTAG00000010145		18	23420001	23430000	348	0.208239	0.267388
20	60805001	60815000	694	0.45231	0.129676				6	29865001	29875000	270	0.125232	0.388358				24	56955001	56965000	476	0.663663	0.267396	ATP8B1	ENSBTAG00000005738
1	107620001	107630000	414	0.259015	0.129709	SCHIP1	ENSBTAG00000014960		11	11065001	11075000	397	0.175119	0.388407	ALMS1	ENSBTAG00000011172		7	32080001	32090000	317	0.140509	0.267397
15	69880001	69890000	603	0.434042	0.129714				8	65575001	65585000	307	0.507477	0.388442				9	13130001	13140000	389	0.594469	0.2674	SLC17A5	ENSBTAG00000044053
1	74455001	74465000	623	0.580755	0.129716				18	39740001	39750000	165	0.445538	0.388443				21	60070001	60080000	271	0.619439	0.267407	CLMN	ENSBTAG00000019916
6	70205001	70215000	438	0.16049	0.12975	KIT	ENSBTAG00000002699		5	6130001	6140000	379	0.534551	0.388448				9	14750001	14760000	347	0.274226	0.267414	COL12A1	ENSBTAG00000020056
7	37430001	37440000	393	0.365861	0.129766	SEMA6A	ENSBTAG00000020489		10	37225001	37235000	195	0.749438	0.388452	PLA2G4B JMJD7	ENSBTAG00000006784 ENSBTAG00000046607		8	79730001	79740000	378	0.663925	0.267417
10	35600001	35610000	503	0.315007	0.129788	EIF2AK4	ENSBTAG00000014351		13	80955001	80965000	360	0.41846	0.388464	TSHZ2	ENSBTAG00000007917		17	13825001	13835000	300	0.472081	0.26743
4	16040001	16050000	429	0.601313	0.129791				1	156480001	156490000	410	0.382969	0.388477	KCNH8	ENSBTAG00000012798		13	9935001	9945000	449	0.384694	0.267447
16	34220001	34230000	521	0.497003	0.129797				22	58760001	58770000	304	0.689357	0.388488	IQSEC1	ENSBTAG00000003237		8	43400001	43410000	236	0.622445	0.267454
16	13540001	13550000	641	0.590097	0.129797				11	10975001	10985000	265	0.248448	0.388504	ALMS1	ENSBTAG00000011172		13	48490001	48500000	254	0.461996	0.267474
4	75920001	75930000	437	0.208379	0.129811				4	97975001	97985000	223	0.561608	0.388515	SLC35B4	ENSBTAG00000003372		23	47990001	48000000	292	0.494037	0.267476
4	76115001	76125000	365	0.180467	0.129822	IGFBP3	ENSBTAG00000003994		1	93705001	93715000	276	0.493281	0.388519	NLGN1	ENSBTAG00000031891		18	55305001	55315000	398	0.447676	0.267479	SEC1	ENSBTAG00000014514
4	76635001	76645000	438	0.157387	0.129823				13	76805001	76815000	343	0.360796	0.388526				1	110520001	110530000	251	0.709975	0.267487
21	51950001	51960000	754	0.228642	0.129824				23	40300001	40310000	201	0.291044	0.388528				15	76915001	76925000	246	0.541494	0.267492	C15H11orf49	ENSBTAG00000009573
10	26175001	26185000	620	0.369684	0.129851				8	80340001	80350000	207	0.663005	0.388545				11	65070001	65080000	165	0.617998	0.267501
28	28655001	28665000	584	0.639133	0.129905				26	15335001	15345000	278	0.415411	0.388576				28	2650001	2660000	573	0.611657	0.267508	ENSBTAG00000048153	ENSBTAG00000048153
14	5335001	5345000	616	0.160503	0.129916				14	12355001	12365000	188	0.496169	0.388581				8	52230001	52240000	280	0.482625	0.267524	PCSK5	ENSBTAG00000008101
10	97940001	97950000	657	0.178509	0.129924				13	48695001	48705000	250	0.42216	0.388585				1	83740001	83750000	206	0.434741	0.267604	MCF2L2	ENSBTAG00000010394
9	77645001	77655000	456	0.539445	0.129927				21	15980001	15990000	208	0.404992	0.388592	SV2B	ENSBTAG00000027074		1	137095001	137105000	345	0.360318	0.267605	DNAJC13	ENSBTAG00000002966
21	51995001	52005000	760	0.189455	0.12994				17	38855001	38865000	309	0.227447	0.388597				9	12615001	12625000	359	0.506659	0.267614	KCNQ5	ENSBTAG00000007791
29	22795001	22805000	717	0.493585	0.129969				26	48645001	48655000	206	0.209091	0.388599				24	1175001	1185000	536	0.628333	0.267617
7	91805001	91815000	672	0.209018	0.129974				3	20045001	20055000	223	0.863513	0.388615	GOLPH3L	ENSBTAG00000020357		22	22840001	22850000	386	0.573801	0.267632
24	53755001	53765000	453	0.413422	0.129977	C24H18orf54	ENSBTAG00000008169		2	42950001	42960000	333	0.351176	0.388646				14	12590001	12600000	261	0.124474	0.267641	ENSBTAG00000049835	ENSBTAG00000049835
15	76540001	76550000	409	0.427858	0.12998	AMBRA1	ENSBTAG00000004282		7	74640001	74650000	310	0.457979	0.388652				24	25360001	25370000	569	0.605195	0.267659
1	123265001	123275000	737	0.382149	0.12998				17	14520001	14530000	231	0.491616	0.388679	GAB1	ENSBTAG00000002813		4	50475001	50485000	236	0.377337	0.267673	CTTNBP2	ENSBTAG00000021469
21	52165001	52175000	662	0.347473	0.129981				29	35155001	35165000	215	0.433139	0.388683				5	67230001	67240000	440	0.717965	0.267674
9	83570001	83580000	533	0.399896	0.129984	GRM1	ENSBTAG00000044181		5	24615001	24625000	233	0.633033	0.388684				12	82965001	82975000	458	0.282523	0.267678	FAM155A	ENSBTAG00000025220
2	42670001	42680000	580	0.201805	0.129985				11	57730001	57740000	312	0.582232	0.388697				8	52290001	52300000	420	0.561536	0.267711	PCSK5	ENSBTAG00000008101
8	11980001	11990000	846	0.252432	0.130007				15	81035001	81045000	273	0.694165	0.388703				1	39305001	39315000	484	0.878115	0.267715
29	19650001	19660000	701	0.11272	0.130013				15	80785001	80795000	292	0.841907	0.388742	TIMM10	ENSBTAG00000024701		17	38865001	38875000	390	0.259245	0.267718
16	63270001	63280000	624	0.0955676	0.130034				7	41605001	41615000	388	0.356863	0.388777				10	36705001	36715000	232	0.635593	0.267729
2	39955001	39965000	393	0.127912	0.130055				17	13885001	13895000	214	0.323446	0.38878				11	3720001	3730000	424	0.772453	0.267732	INPP4A	ENSBTAG00000004814
2	42075001	42085000	652	0.266602	0.130057	GALNT13	ENSBTAG00000005562		7	63375001	63385000	264	0.181584	0.38879				9	15350001	15360000	296	0.305095	0.267738	SENP6	ENSBTAG00000005869
10	37935001	37945000	429	0.133544	0.130058				6	103595001	103605000	248	0.514745	0.388793	EVC2	ENSBTAG00000004277		2	42720001	42730000	377	0.218502	0.267741
6	85195001	85205000	587	0.266813	0.130058	SULT1B1	ENSBTAG00000001249		1	113685001	113695000	261	0.347633	0.388794				20	44880001	44890000	554	0.142514	0.267751
10	21960001	21970000	450	0.128409	0.13006	MMP14	ENSBTAG00000014824		11	41890001	41900000	337	0.419805	0.388797				14	21690001	21700000	295	0.359367	0.267763
2	42020001	42030000	529	0.247874	0.130083	GALNT13 ENSBTAG00000054139	ENSBTAG00000005562 ENSBTAG00000054139		27	41075001	41085000	224	0.436908	0.388825				7	37010001	37020000	393	0.346441	0.267815
10	29825001	29835000	432	0.418757	0.130085	FMN1	ENSBTAG00000025634		1	63910001	63920000	270	0.750062	0.388828	ENSBTAG00000054494	ENSBTAG00000054494		1	99315001	99325000	327	0.378738	0.267827
16	13520001	13530000	678	0.555741	0.130094				5	8640001	8650000	206	0.850207	0.38883	ENSBTAG00000054750	ENSBTAG00000054750		2	43020001	43030000	257	0.3897	0.267829
7	37400001	37410000	382	0.397993	0.130098	SEMA6A	ENSBTAG00000020489		23	19240001	19250000	298	0.343653	0.388843	CLIC5	ENSBTAG00000010244		7	30180001	30190000	411	0.234855	0.267848	CSNK1G3	ENSBTAG00000017550
28	28640001	28650000	516	0.63511	0.1301				14	20195001	20205000	226	0.39972	0.388846				16	75255001	75265000	401	0.509511	0.267853	PLXNA2	ENSBTAG00000001173
5	102345001	102355000	765	0.327657	0.130124				15	80780001	80790000	258	0.701076	0.388848	TIMM10	ENSBTAG00000024701		2	42620001	42630000	368	0.545295	0.267862
5	61600001	61610000	497	0.51442	0.13014				4	34315001	34325000	224	0.426822	0.388852				5	62580001	62590000	391	0.0990912	0.267873
28	28705001	28715000	443	0.47627	0.13016	MCU	ENSBTAG00000003876		1	115145001	115155000	352	0.206105	0.388874				19	27705001	27715000	190	0.535737	0.26788
20	61990001	62000000	610	0.122879	0.130191	CTNND2	ENSBTAG00000017222		14	6550001	6560000	247	0.380976	0.388895				12	56680001	56690000	436	0.430639	0.267881
16	52495001	52505000	451	0.599939	0.130211	ENSBTAG00000054228	ENSBTAG00000054228		29	27160001	27170000	487	0.216407	0.388898	ENSBTAG00000052112	ENSBTAG00000052112		14	6485001	6495000	324	0.326234	0.267892	KHDRBS3	ENSBTAG00000002181
13	48710001	48720000	455	0.19219	0.130211				6	42325001	42335000	395	0.262985	0.388927	GBA3	ENSBTAG00000020363		1	76160001	76170000	361	0.474999	0.267902
26	26480001	26490000	563	0.310542	0.130222				20	61750001	61760000	377	0.466713	0.388928	CTNND2	ENSBTAG00000017222		24	23390001	23400000	413	0.201626	0.267904
2	75255001	75265000	622	0.468447	0.130232				18	53005001	53015000	211	0.474359	0.388936	ERCC2 PPP1R13L CD3EAP	ENSBTAG00000002072 ENSBTAG00000020689 ENSBTAG00000023601		14	6560001	6570000	499	0.282378	0.267904
10	67835001	67845000	467	0.250355	0.130265	ATG14	ENSBTAG00000010795		26	49055001	49065000	225	0.291999	0.38894	MGMT	ENSBTAG00000050386		4	119870001	119880000	626	0.65703	0.267904
23	18375001	18385000	522	0.329117	0.130269	SUPT3H	ENSBTAG00000032887		13	16850001	16860000	174	0.537195	0.388952				23	48000001	48010000	318	0.282729	0.267934	SSR1	ENSBTAG00000022731
4	95915001	95925000	538	0.557778	0.130271	PLXNA4	ENSBTAG00000014543		21	55840001	55850000	344	0.68916	0.388958				15	74560001	74570000	391	0.188777	0.267941
20	61950001	61960000	443	0.23752	0.130272	CTNND2	ENSBTAG00000017222		6	114130001	114140000	269	0.381503	0.38896	AFAP1	ENSBTAG00000012464		1	123760001	123770000	442	0.231045	0.267949
4	76565001	76575000	433	0.167321	0.130275	CCM2	ENSBTAG00000008090		10	37485001	37495000	269	0.823748	0.38898	PLA2G4D	ENSBTAG00000005268		1	20615001	20625000	415	0.638367	0.267974	ENSBTAG00000053883	ENSBTAG00000053883
14	4745001	4755000	732	0.542852	0.130286				13	77485001	77495000	315	0.71123	0.388997	KCNB1	ENSBTAG00000027320		4	97855001	97865000	426	0.497323	0.267977	LRGUK	ENSBTAG00000015773
4	59490001	59500000	469	0.26451	0.130299				13	71705001	71715000	276	0.321392	0.389017				1	33560001	33570000	541	0.1907	0.267983
18	40070001	40080000	678	0.516648	0.130304				14	25715001	25725000	208	0.230516	0.389111				2	42260001	42270000	387	0.389505	0.267984
16	3240001	3250000	391	0.495474	0.130314	CDK18	ENSBTAG00000012673		29	19405001	19415000	365	0.253704	0.389141				10	68420001	68430000	512	0.628646	0.267997
18	17690001	17700000	493	0.214475	0.130327				14	12370001	12380000	222	0.65745	0.389154	ENSBTAG00000051356 ENSBTAG00000052059	ENSBTAG00000051356 ENSBTAG00000052059		6	95675001	95685000	578	0.514139	0.268017	CFAP299 ENSBTAG00000054713	ENSBTAG00000035776 ENSBTAG00000054713
9	13565001	13575000	542	0.213845	0.130346				14	6210001	6220000	243	0.330043	0.389169				22	17405001	17415000	370	0.347693	0.268023	SRGAP3	ENSBTAG00000004685
26	49990001	50000000	779	0.654361	0.130348				7	18000001	18010000	142	0.620282	0.389186	DENND1C CRB3	ENSBTAG00000031809 ENSBTAG00000051530		11	10455001	10465000	383	0.27317	0.268044
10	37065001	37075000	336	0.37766	0.130384				5	98010001	98020000	279	0.326988	0.389195	ETV6	ENSBTAG00000014605		1	97425001	97435000	297	0.834196	0.26806
15	50565001	50575000	456	0.501098	0.130387				7	97720001	97730000	182	0.258258	0.389198				23	37355001	37365000	484	0.637279	0.268068	CDKAL1 ENSBTAG00000048474	ENSBTAG00000025589 ENSBTAG00000048474
23	12705001	12715000	612	0.610414	0.130393	DNAH8	ENSBTAG00000014063		19	30990001	31000000	210	0.833665	0.389209				8	43955001	43965000	239	0.596121	0.268078	KANK1	ENSBTAG00000010976
21	56035001	56045000	456	0.266285	0.130398	CCDC88C	ENSBTAG00000000838		12	65995001	66005000	306	0.424237	0.389218	GPC5	ENSBTAG00000008708		14	42360001	42370000	330	0.206059	0.268097
15	19580001	19590000	629	0.297219	0.130411				1	156070001	156080000	209	0.225534	0.389241				7	92315001	92325000	417	0.295682	0.268109
26	33745001	33755000	570	0.561438	0.130427				2	56875001	56885000	222	0.651218	0.389272				5	105500001	105510000	504	0.378572	0.268111	AKAP3	ENSBTAG00000001020
5	105800001	105810000	434	0.222533	0.130447				28	42645001	42655000	227	0.306431	0.389272	FRMPD2	ENSBTAG00000005568		21	38425001	38435000	396	0.596647	0.26812
13	53965001	53975000	299	0.148923	0.130448				1	98980001	98990000	207	0.495632	0.389274				22	48220001	48230000	192	0.580339	0.268129	PBRM1	ENSBTAG00000014786
5	107475001	107485000	462	0.445336	0.130461	NINJ2	ENSBTAG00000008554		11	49985001	49995000	249	0.20926	0.389297	KCMF1	ENSBTAG00000020630		23	34505001	34515000	316	0.176995	0.268137
8	11655001	11665000	598	0.684596	0.130461	ACO1	ENSBTAG00000000555		22	48485001	48495000	215	0.596911	0.389307	BAP1 DNAH1	ENSBTAG00000045817 ENSBTAG00000047794		4	16380001	16390000	513	0.473016	0.268182
23	12870001	12880000	565	0.468418	0.130493	DNAH8	ENSBTAG00000014063		16	75475001	75485000	254	0.376612	0.389308	CD34	ENSBTAG00000010562		13	30640001	30650000	450	0.25976	0.268232
9	13425001	13435000	599	0.212246	0.130505	U6	ENSBTAG00000042148		24	13770001	13780000	246	0.5405	0.389324				12	57015001	57025000	469	0.453674	0.268232
5	25115001	25125000	458	0.084893	0.130511	METAP2	ENSBTAG00000019944		8	96640001	96650000	151	0.131217	0.389333	ZNF462	ENSBTAG00000019187		10	29345001	29355000	416	0.308559	0.268239	TMCO5B	ENSBTAG00000021414
24	53750001	53760000	501	0.412236	0.130513	C24H18orf54	ENSBTAG00000008169		11	10475001	10485000	277	0.322515	0.389338	MOB1A	ENSBTAG00000006259		9	58490001	58500000	421	0.502208	0.268249
22	53850001	53860000	515	0.276937	0.130524	LARS2	ENSBTAG00000007315		2	7455001	7465000	321	0.675817	0.389339				7	93505001	93515000	371	0.499774	0.268256	FAM172A	ENSBTAG00000050195
5	41440001	41450000	558	0.0610963	0.130528				29	17710001	17720000	175	0.308722	0.389348	GAB2	ENSBTAG00000002922		22	36060001	36070000	400	0.632012	0.268259
1	76095001	76105000	376	0.380407	0.130535	OSTN	ENSBTAG00000018703		4	99680001	99690000	309	0.178191	0.38935				21	37640001	37650000	255	0.349858	0.268262
24	23460001	23470000	462	0.200351	0.130539	ASXL3	ENSBTAG00000047003		12	56990001	57000000	399	0.390085	0.389361				15	50001	60000	354	0.246947	0.26828
2	82195001	82205000	626	0.490305	0.130539				13	65135001	65145000	213	0.15177	0.389363	CNBD2	ENSBTAG00000002822		10	75065001	75075000	382	0.456405	0.268296	KCNH5	ENSBTAG00000011379
11	42145001	42155000	554	0.26058	0.130541				8	72435001	72445000	223	0.429789	0.389388	DOCK5	ENSBTAG00000015513		23	18375001	18385000	393	0.556439	0.268307	SUPT3H	ENSBTAG00000032887
8	53825001	53835000	494	0.654566	0.130546	GNAQ	ENSBTAG00000009789		3	9550001	9560000	208	0.459915	0.389392	ATP1A2	ENSBTAG00000010551		13	15220001	15230000	297	0.316912	0.268331
5	56780001	56790000	409	0.0654189	0.13055	ATP5F1B PTGES3	ENSBTAG00000013315 ENSBTAG00000017967		13	53760001	53770000	254	0.325595	0.389407				10	29985001	29995000	247	0.517564	0.268332
17	14440001	14450000	434	0.319342	0.130571	GAB1	ENSBTAG00000002813		4	75895001	75905000	332	0.347293	0.389411				10	97505001	97515000	508	0.227475	0.268332
1	28720001	28730000	663	0.424094	0.130578				4	34305001	34315000	244	0.436075	0.389413				13	71705001	71715000	374	0.312449	0.268333
20	38895001	38905000	395	0.391525	0.130585				18	14790001	14800000	217	0.696865	0.389417	GAS8 ENSBTAG00000055124	ENSBTAG00000007096 ENSBTAG00000055124		13	39380001	39390000	336	0.376974	0.268334	RIN2	ENSBTAG00000020382
4	49455001	49465000	547	0.238157	0.130593	NRCAM	ENSBTAG00000006732		29	35245001	35255000	310	0.274753	0.389418				4	76225001	76235000	378	0.0851446	0.268352	ADCY1	ENSBTAG00000009520
9	15085001	15095000	524	0.131015	0.130598	FILIP1	ENSBTAG00000000053		28	41855001	41865000	396	0.361973	0.389427				26	40370001	40380000	367	0.227414	0.26836
21	59955001	59965000	627	0.18209	0.130605	DICER1	ENSBTAG00000012852		27	17780001	17790000	379	0.473273	0.389438	ENSBTAG00000045531	ENSBTAG00000045531		29	19345001	19355000	389	0.287479	0.268363
11	53485001	53495000	869	0.407066	0.130609				22	28160001	28170000	301	0.416473	0.389449				27	6005001	6015000	699	0.396381	0.268368	TAP	ENSBTAG00000048171
14	41985001	41995000	371	0.250968	0.130611	IL7	ENSBTAG00000016284		1	44365001	44375000	224	0.287656	0.389491	CMSS1 FILIP1L	ENSBTAG00000013663 ENSBTAG00000013664		15	36630001	36640000	257	0.243901	0.268402
3	30575001	30585000	467	0.555417	0.130612				9	13300001	13310000	337	0.405084	0.389493	CD109	ENSBTAG00000013222		20	12455001	12465000	385	0.145781	0.268402	MAST4	ENSBTAG00000025964
13	35245001	35255000	435	0.238755	0.130622	MTPAP	ENSBTAG00000004387		14	21525001	21535000	160	0.443371	0.389502				21	15140001	15150000	300	0.45788	0.268416	SLCO3A1	ENSBTAG00000001652
1	93075001	93085000	498	0.523562	0.130624				14	21865001	21875000	182	0.181009	0.389512	ATP6V1H	ENSBTAG00000003450		11	92340001	92350000	268	0.687004	0.268436	GGTA1	ENSBTAG00000012090
13	61865001	61875000	517	0.34194	0.130633	NOL4L ASXL1	ENSBTAG00000008348 ENSBTAG00000031402		6	103155001	103165000	258	0.408174	0.389513	JAKMIP1	ENSBTAG00000011170		17	16540001	16550000	459	0.366419	0.268442	ZNF330	ENSBTAG00000000297
4	75695001	75705000	322	0.168597	0.130635				4	119865001	119875000	443	0.650997	0.389531				9	15035001	15045000	347	0.151678	0.268449	FILIP1	ENSBTAG00000000053
1	40240001	40250000	778	0.402187	0.130644				27	43710001	43720000	326	0.225714	0.389537				9	10435001	10445000	415	0.491162	0.268482
12	70125001	70135000	951	0.388439	0.13065	ENSBTAG00000047383	ENSBTAG00000047383		8	52310001	52320000	253	0.485855	0.389543	PCSK5	ENSBTAG00000008101		14	6550001	6560000	327	0.37317	0.26849
13	80850001	80860000	597	0.271172	0.130651				2	7395001	7405000	174	0.583806	0.389549	COL3A1	ENSBTAG00000021466		5	8015001	8025000	423	0.625717	0.268521
3	72305001	72315000	608	0.59392	0.130661				8	53730001	53740000	219	0.325799	0.38957	GNAQ	ENSBTAG00000009789		18	43675001	43685000	383	0.707314	0.268536
1	48475001	48485000	901	0.403875	0.130662				10	51700001	51710000	173	0.230591	0.389591	LIPC	ENSBTAG00000005479		8	53575001	53585000	342	0.311506	0.268537	GNA14	ENSBTAG00000021127
4	76360001	76370000	581	0.104324	0.130666				4	97240001	97250000	269	0.587767	0.389597	EXOC4	ENSBTAG00000014112		28	43005001	43015000	257	0.566874	0.268546
2	42245001	42255000	557	0.23366	0.130671	GALNT13	ENSBTAG00000005562		10	37290001	37300000	220	0.754234	0.389601	EHD4	ENSBTAG00000006792		9	32285001	32295000	366	0.388693	0.268553
13	81030001	81040000	585	0.199863	0.130686	TSHZ2	ENSBTAG00000007917		4	33635001	33645000	218	0.423402	0.389606	GRM3	ENSBTAG00000018989		22	54865001	54875000	326	0.258233	0.268569	SLC6A11	ENSBTAG00000038962
13	37080001	37090000	465	0.228336	0.130691				12	60710001	60720000	362	0.629362	0.38963				13	50295001	50305000	320	0.511598	0.268575
29	35110001	35120000	507	0.318087	0.130692				2	41865001	41875000	277	0.39273	0.389637	GALNT13	ENSBTAG00000005562		14	21470001	21480000	385	0.274414	0.268577
14	73325001	73335000	589	0.133667	0.130699	OTUD6B	ENSBTAG00000003481		3	43505001	43515000	311	0.272465	0.389641	FRRS1	ENSBTAG00000003440		9	13330001	13340000	372	0.312499	0.268582	CD109	ENSBTAG00000013222
13	50440001	50450000	347	0.263876	0.130708				15	43755001	43765000	220	0.271492	0.389651	DENND2B	ENSBTAG00000005356		17	16175001	16185000	308	0.376095	0.268592
20	35195001	35205000	485	0.511544	0.130716				5	62870001	62880000	259	0.216079	0.38971	APAF1	ENSBTAG00000021661		15	65545001	65555000	312	0.402979	0.268596
13	48770001	48780000	386	0.192528	0.130725				7	66730001	66740000	191	0.587035	0.389722				7	37245001	37255000	301	0.301617	0.268606
21	53725001	53735000	627	0.195664	0.130732				17	13920001	13930000	275	0.522853	0.389729				22	32660001	32670000	325	0.396001	0.26863	TAFA4 ENSBTAG00000049502	ENSBTAG00000003110 ENSBTAG00000049502
18	39700001	39710000	516	0.41618	0.130733	CALB2	ENSBTAG00000001075		13	50925001	50935000	185	0.251795	0.389731	ADRA1D	ENSBTAG00000019504		22	13450001	13460000	297	0.454973	0.268634
14	5145001	5155000	527	0.214383	0.130771				4	32780001	32790000	327	0.561567	0.389756	ENSBTAG00000033449 ENSBTAG00000052401	ENSBTAG00000033449 ENSBTAG00000052401		13	50280001	50290000	384	0.35484	0.268653
5	12990001	13000000	569	0.340131	0.130779				5	59865001	59875000	224	0.339681	0.38977				23	18265001	18275000	298	0.395519	0.268682	SUPT3H	ENSBTAG00000032887
29	31350001	31360000	604	0.329788	0.130786				6	41515001	41525000	347	0.256942	0.389778	KCNIP4	ENSBTAG00000047743		1	33275001	33285000	389	0.316478	0.268732	ENSBTAG00000045974	ENSBTAG00000045974
5	64465001	64475000	478	0.349385	0.130797	NR1H4	ENSBTAG00000013596		13	48085001	48095000	355	0.405312	0.38979				27	41240001	41250000	400	0.234723	0.268758
10	90840001	90850000	827	0.209153	0.130835	NRXN3	ENSBTAG00000025324		5	57665001	57675000	373	0.0776114	0.389801	OR2AP1	ENSBTAG00000052738		2	43280001	43290000	477	0.309189	0.268762
13	49350001	49360000	516	0.414366	0.130841				8	72420001	72430000	206	0.660296	0.389804				8	80315001	80325000	383	0.717777	0.268804
25	28645001	28655000	377	0.46257	0.130845	CALN1	ENSBTAG00000043969		14	20145001	20155000	339	0.402103	0.389825				2	42165001	42175000	447	0.322077	0.268833	GALNT13	ENSBTAG00000005562
2	41755001	41765000	542	0.148198	0.130868	GALNT13	ENSBTAG00000005562		7	47680001	47690000	226	0.331365	0.389831	TRPC7	ENSBTAG00000014638		14	21790001	21800000	422	0.243701	0.268838
4	100295001	100305000	756	0.506879	0.130878				10	15040001	15050000	284	0.256213	0.389839	CALML4	ENSBTAG00000025822		7	68060001	68070000	464	0.513322	0.268846
15	2545001	2555000	874	0.40677	0.130883				13	71640001	71650000	313	0.134644	0.389882				11	36730001	36740000	331	0.397688	0.268853
8	82130001	82140000	378	0.124532	0.130888	PTCH1	ENSBTAG00000009903		13	7135001	7145000	198	0.331975	0.389884	TASP1	ENSBTAG00000021614		20	44890001	44900000	457	0.335759	0.268872
5	105435001	105445000	492	0.255566	0.130889	GALNT8	ENSBTAG00000017378		5	62935001	62945000	281	0.182259	0.389885	ENSBTAG00000030994	ENSBTAG00000030994		22	32670001	32680000	295	0.347688	0.268875	TAFA4 ENSBTAG00000049502	ENSBTAG00000003110 ENSBTAG00000049502
4	77095001	77105000	390	0.108999	0.130892	CAMK2B	ENSBTAG00000012653		1	137280001	137290000	379	0.148125	0.389896	ACP3	ENSBTAG00000011634		13	9245001	9255000	386	0.432168	0.268894
10	29785001	29795000	462	0.283636	0.130913	FMN1	ENSBTAG00000025634		12	62495001	62505000	265	0.309621	0.389907				23	16110001	16120000	236	0.589732	0.268897	TRERF1	ENSBTAG00000015321
6	89080001	89090000	617	0.403514	0.130923				5	101825001	101835000	218	0.465659	0.389914	ENSBTAG00000053242	ENSBTAG00000053242		22	51580001	51590000	183	0.60568	0.268911	CATHL1 ENSBTAG00000052903	ENSBTAG00000013356 ENSBTAG00000052903
12	69280001	69290000	703	0.325946	0.130925				16	75255001	75265000	312	0.532707	0.389922	PLXNA2	ENSBTAG00000001173		5	78190001	78200000	339	0.291239	0.268913	AMN1	ENSBTAG00000014156
9	13280001	13290000	591	0.188966	0.130937	CD109	ENSBTAG00000013222		5	58575001	58585000	477	0.561944	0.389923				5	91255001	91265000	422	0.766408	0.268914
10	52115001	52125000	385	0.445185	0.130946	AQP9	ENSBTAG00000013452		14	23565001	23575000	185	0.243744	0.389933				7	92050001	92060000	456	0.435307	0.268916
14	6415001	6425000	394	0.309932	0.130946	KHDRBS3	ENSBTAG00000002181		17	14530001	14540000	331	0.449657	0.389976	GAB1	ENSBTAG00000002813		14	12310001	12320000	291	0.38121	0.26892
13	10340001	10350000	570	0.323172	0.130958	KIF16B	ENSBTAG00000000939		14	12405001	12415000	222	0.409981	0.390022	ENSBTAG00000052059	ENSBTAG00000052059		6	105650001	105660000	401	0.430822	0.268924
29	18810001	18820000	653	0.234142	0.130969	ENSBTAG00000000886	ENSBTAG00000000886		29	19735001	19745000	427	0.210186	0.390042				6	29685001	29695000	412	0.440576	0.268927
14	71880001	71890000	486	0.0946674	0.130972				16	75380001	75390000	397	0.341647	0.390045				29	20210001	20220000	418	0.140183	0.268935	LUZP2	ENSBTAG00000001043
23	28140001	28150000	520	0.216379	0.130972	VARS2 SFTA2 U6	ENSBTAG00000010698 ENSBTAG00000038810 ENSBTAG00000049699		14	73360001	73370000	325	0.391631	0.390065				12	62415001	62425000	513	0.638801	0.268939
6	112115001	112125000	560	0.439834	0.130993	LDB2	ENSBTAG00000014058		16	3790001	3800000	372	0.678338	0.390066	ENSBTAG00000050953	ENSBTAG00000050953		16	52470001	52480000	482	0.774231	0.268943	ENSBTAG00000054228	ENSBTAG00000054228
13	81115001	81125000	559	0.24807	0.131003	ZNF217	ENSBTAG00000030556		7	37425001	37435000	248	0.453379	0.390075	SEMA6A	ENSBTAG00000020489		7	41620001	41630000	437	0.30419	0.268945
10	36925001	36935000	304	0.163716	0.131028	ITPKA	ENSBTAG00000001675		14	25720001	25730000	212	0.209792	0.390091				16	325001	335000	483	0.138832	0.268955
4	76655001	76665000	311	0.104066	0.131072				1	110240001	110250000	302	0.742228	0.390097	VEPH1	ENSBTAG00000024643		6	95355001	95365000	423	0.640178	0.268965	CFAP299 ENSBTAG00000054713	ENSBTAG00000035776 ENSBTAG00000054713
11	1140001	1150000	513	0.410513	0.131079				15	70345001	70355000	263	0.386887	0.390141				13	68875001	68885000	335	0.59344	0.268973
23	35500001	35510000	641	0.241937	0.131079				2	42310001	42320000	248	0.325974	0.390156				8	80560001	80570000	415	0.624674	0.268979
29	20095001	20105000	815	0.126053	0.131081	LUZP2	ENSBTAG00000001043		8	80560001	80570000	302	0.643314	0.390167				22	48200001	48210000	238	0.583861	0.268998	PBRM1	ENSBTAG00000014786
10	68385001	68395000	495	0.272652	0.131096				11	33120001	33130000	306	0.348128	0.390194				19	25695001	25705000	279	0.244246	0.269009
4	97920001	97930000	582	0.198802	0.131104				20	4740001	4750000	199	0.484975	0.390214	ATP6V0E1	ENSBTAG00000015100		1	122400001	122410000	270	0.45104	0.269021	PLOD2	ENSBTAG00000007331
2	42635001	42645000	620	0.389659	0.131118				12	40645001	40655000	161	0.261921	0.39025				9	13660001	13670000	539	0.271799	0.269039
2	59550001	59560000	651	0.358517	0.131133	THSD7B	ENSBTAG00000044055		14	7670001	7680000	296	0.460072	0.39025				17	17135001	17145000	364	0.342285	0.269048	TBC1D9	ENSBTAG00000018951
29	21230001	21240000	831	0.304088	0.131153				6	104745001	104755000	361	0.451102	0.390257				13	49790001	49800000	283	0.713649	0.269054
26	6845001	6855000	568	0.0475229	0.131155	DKK1	ENSBTAG00000014218		12	14255001	14265000	218	0.423664	0.390259				4	119165001	119175000	407	0.444027	0.269065	PTPRN2	ENSBTAG00000004958
19	55105001	55115000	521	0.527638	0.131161				17	14315001	14325000	284	0.250893	0.390261				1	44010001	44020000	319	0.522795	0.269082	COL8A1	ENSBTAG00000013662
14	73540001	73550000	387	0.135158	0.131179	TMEM64	ENSBTAG00000011268		27	14960001	14970000	265	0.455397	0.390278				29	31370001	31380000	578	0.736066	0.269106
6	41710001	41720000	419	0.161082	0.131181				14	7290001	7300000	269	0.379654	0.390279				23	5775001	5785000	544	0.766128	0.269122
8	113210001	113220000	531	0.19713	0.131182				16	47320001	47330000	150	0.223413	0.39028				8	43945001	43955000	238	0.563505	0.269137	KANK1	ENSBTAG00000010976
14	26210001	26220000	461	0.264796	0.131186	RAB2A	ENSBTAG00000000948		27	32880001	32890000	221	0.755498	0.390281				4	76255001	76265000	416	0.0677884	0.269149	ADCY1	ENSBTAG00000009520
11	67460001	67470000	404	0.17185	0.131193	ANTXR1	ENSBTAG00000007808		1	40885001	40895000	334	0.593882	0.390286				17	13585001	13595000	472	0.285591	0.269156
3	46315001	46325000	516	0.202124	0.131209	DPYD	ENSBTAG00000031358		24	39920001	39930000	243	0.409902	0.390287	ARHGAP28	ENSBTAG00000019036		10	37030001	37040000	237	0.653077	0.269163
24	23870001	23880000	653	0.164845	0.131214	CCDC178	ENSBTAG00000000138		5	94920001	94930000	285	0.368764	0.390301	PDE6H	ENSBTAG00000013635		6	41640001	41650000	414	0.316427	0.269176
19	30975001	30985000	352	0.544568	0.131228				10	30020001	30030000	255	0.61315	0.390304	SCG5	ENSBTAG00000032613		8	52305001	52315000	270	0.423322	0.269178	PCSK5	ENSBTAG00000008101
5	62580001	62590000	532	0.0776017	0.13123				8	68805001	68815000	294	0.466879	0.390324				11	41955001	41965000	235	0.274132	0.269219
9	66720001	66730000	490	0.491585	0.131233				9	17375001	17385000	237	0.697996	0.390325	MEI4	ENSBTAG00000054151		19	27640001	27650000	229	0.688432	0.269258
18	39875001	39885000	539	0.455966	0.131255	ENSBTAG00000051512	ENSBTAG00000051512		1	15805001	15815000	298	0.753263	0.390341				2	70585001	70595000	261	0.726316	0.269275
26	33615001	33625000	430	0.682719	0.131262	TCF7L2	ENSBTAG00000021574		11	70815001	70825000	255	0.288456	0.390343	TOGARAM2	ENSBTAG00000044021		17	13755001	13765000	348	0.320646	0.269275
19	31770001	31780000	672	0.413122	0.13127	HS3ST3A1	ENSBTAG00000031107		9	12600001	12610000	316	0.445303	0.390356	KCNQ5	ENSBTAG00000007791		9	13410001	13420000	464	0.38731	0.269302
2	39850001	39860000	312	0.0801487	0.131278				27	35760001	35770000	378	0.354892	0.39036	ZMAT4	ENSBTAG00000017420		26	45620001	45630000	364	0.29979	0.269309	ADAM12	ENSBTAG00000012444
9	13255001	13265000	539	0.263626	0.131301	CD109	ENSBTAG00000013222		3	113765001	113775000	298	0.417588	0.390375				8	11605001	11615000	328	0.837553	0.269314	ACO1	ENSBTAG00000000555
10	97570001	97580000	807	0.108663	0.131309				8	11675001	11685000	309	0.343466	0.390375				11	29515001	29525000	231	0.403801	0.269342	TTC7A	ENSBTAG00000032558
1	129455001	129465000	507	0.50993	0.131312	ENSBTAG00000051936	ENSBTAG00000051936		1	136510001	136520000	289	0.366402	0.390386				6	29405001	29415000	331	0.786473	0.269356	BMPR1B	ENSBTAG00000002081
10	26190001	26200000	500	0.295863	0.131316	ENSBTAG00000049914	ENSBTAG00000049914		14	12300001	12310000	248	0.436214	0.390387				26	37170001	37180000	279	0.407931	0.269382	HSPA12A	ENSBTAG00000013779
5	41735001	41745000	539	0.0694781	0.131356	KIF21A	ENSBTAG00000004832		19	53980001	53990000	218	0.798224	0.390399	TK1	ENSBTAG00000007121		26	48195001	48205000	332	0.350842	0.269392
5	41660001	41670000	672	0.185131	0.131356				18	18900001	18910000	233	0.193585	0.390415				29	30450001	30460000	345	0.63945	0.269399
7	24050001	24060000	595	0.484738	0.131363	CHSY3	ENSBTAG00000014661		1	108235001	108245000	281	0.783685	0.390415	IQCJ	ENSBTAG00000003135		29	50130001	50140000	442	0.26452	0.269413
22	32410001	32420000	329	0.569325	0.131366	LMOD3	ENSBTAG00000021508		13	25925001	25935000	179	0.417768	0.390418				23	34225001	34235000	320	0.282619	0.269418
6	41580001	41590000	450	0.199756	0.131368				10	52015001	52025000	299	0.679266	0.390433				28	12065001	12075000	420	0.266956	0.269429
14	73855001	73865000	543	0.300413	0.131373				7	92115001	92125000	296	0.303557	0.390444				27	17520001	17530000	375	0.125859	0.269435
14	41965001	41975000	617	0.126895	0.131375	IL7	ENSBTAG00000016284		4	119680001	119690000	237	0.560982	0.390485	VIPR2	ENSBTAG00000037649		26	45580001	45590000	408	0.228112	0.269459	ADAM12	ENSBTAG00000012444
10	30090001	30100000	630	0.253773	0.131378				8	29030001	29040000	345	0.299879	0.390498	TTC39B	ENSBTAG00000003943		23	19150001	19160000	350	0.130908	0.269462
21	52010001	52020000	701	0.187963	0.131389				29	18705001	18715000	312	0.279458	0.390507				23	18360001	18370000	293	0.439047	0.269497	SUPT3H	ENSBTAG00000032887
6	29260001	29270000	738	0.573632	0.131419	UNC5C	ENSBTAG00000002084		4	108570001	108580000	471	0.626109	0.39053				8	97010001	97020000	295	0.588107	0.269498	RAD23B	ENSBTAG00000001926
9	13495001	13505000	544	0.321984	0.13143				23	21015001	21025000	417	0.321136	0.390535				11	9070001	9080000	355	0.269727	0.269527
14	72145001	72155000	604	0.346791	0.13143				13	76200001	76210000	257	0.157851	0.390543	SULF2	ENSBTAG00000007490		8	48375001	48385000	337	0.625403	0.269548	GDA	ENSBTAG00000011545
12	61325001	61335000	613	0.390251	0.131433				10	100930001	100940000	351	0.311629	0.39057	FOXN3	ENSBTAG00000046684		23	18270001	18280000	322	0.379962	0.269552	SUPT3H	ENSBTAG00000032887
2	42525001	42535000	526	0.182677	0.131436				8	11975001	11985000	500	0.39347	0.390607				7	37430001	37440000	284	0.522989	0.269555	SEMA6A	ENSBTAG00000020489
19	31765001	31775000	647	0.429054	0.13145	HS3ST3A1	ENSBTAG00000031107		7	91800001	91810000	380	0.362804	0.390617	7SK	ENSBTAG00000042596		13	30645001	30655000	372	0.245912	0.269565
20	52145001	52155000	698	0.334957	0.131466				9	97805001	97815000	394	0.439302	0.390619	PRKN	ENSBTAG00000018996		13	16915001	16925000	311	0.316338	0.269569
2	42910001	42920000	486	0.14465	0.131495				5	41150001	41160000	423	0.380575	0.390645	SLC2A13	ENSBTAG00000043962		10	36710001	36720000	187	0.6099	0.26957	CHP1	ENSBTAG00000027173
24	48105001	48115000	485	0.271195	0.131502				5	12395001	12405000	246	0.712101	0.390656	TMTC2	ENSBTAG00000002888		12	71050001	71060000	92	0.731775	0.269572
6	42265001	42275000	561	0.163503	0.131529	GBA3	ENSBTAG00000020363		10	87090001	87100000	183	0.23136	0.390702	TTLL5	ENSBTAG00000025403		23	19185001	19195000	341	0.215741	0.269573	CLIC5	ENSBTAG00000010244
13	80935001	80945000	683	0.249163	0.131563	TSHZ2	ENSBTAG00000007917		7	99020001	99030000	434	0.358917	0.390715				7	41955001	41965000	353	0.677663	0.269582	ENSBTAG00000019925	ENSBTAG00000019925
13	49365001	49375000	375	0.346743	0.131573				23	5760001	5770000	329	0.613823	0.390742				5	105700001	105710000	385	0.46461	0.269588
21	52005001	52015000	708	0.200093	0.131573				25	28925001	28935000	203	0.668	0.390749	CALN1	ENSBTAG00000043969		10	29340001	29350000	367	0.509565	0.269596	TMCO5B	ENSBTAG00000021414
2	42110001	42120000	540	0.300231	0.13158	GALNT13	ENSBTAG00000005562		10	30015001	30025000	233	0.607086	0.390761	SCG5	ENSBTAG00000032613		13	49690001	49700000	275	0.523161	0.269609
19	24900001	24910000	371	0.446563	0.131602				24	38230001	38240000	181	0.199659	0.390765	ENSBTAG00000052283	ENSBTAG00000052283		15	59390001	59400000	368	0.110846	0.269621
27	15090001	15100000	603	0.255724	0.131603	ACSL1 PRIMPOL	ENSBTAG00000004344 ENSBTAG00000018863		29	19900001	19910000	286	0.148003	0.390771				13	29380001	29390000	334	0.603131	0.269638
10	67880001	67890000	631	0.291385	0.131609	TBPL2	ENSBTAG00000018277		1	19130001	19140000	225	0.318705	0.390794				8	52310001	52320000	344	0.490897	0.269648	PCSK5	ENSBTAG00000008101
2	39775001	39785000	441	0.212381	0.131613	GPD2	ENSBTAG00000009770		8	34625001	34635000	331	0.38564	0.390794				24	31995001	32005000	457	0.652106	0.269648
6	102315001	102325000	518	0.552943	0.13163	NUDT9	ENSBTAG00000011354		15	80800001	80810000	266	0.759111	0.390819	SMTNL1	ENSBTAG00000027524		13	49270001	49280000	260	0.340493	0.269657
10	68240001	68250000	519	0.237614	0.131647	ENSBTAG00000049100	ENSBTAG00000049100		7	92175001	92185000	292	0.246194	0.390834				28	555001	565000	652	0.179407	0.269689
4	49970001	49980000	381	0.520069	0.13167	ENSBTAG00000050348	ENSBTAG00000050348		13	52635001	52645000	253	0.334404	0.390839	TMC2	ENSBTAG00000018811		6	98025001	98035000	275	0.349411	0.26971
16	63430001	63440000	528	0.130113	0.131679				13	9930001	9940000	275	0.383227	0.390848				5	5550001	5560000	423	0.793651	0.269724
10	96765001	96775000	622	0.278677	0.131684				7	91905001	91915000	372	0.450546	0.390856				29	31460001	31470000	297	0.365818	0.269734
4	50075001	50085000	843	0.31918	0.131691	ENSBTAG00000035945	ENSBTAG00000035945		27	41220001	41230000	301	0.177631	0.390906				4	49685001	49695000	421	0.688553	0.269746	NME8	ENSBTAG00000015353
4	76190001	76200000	598	0.195924	0.131694	ADCY1	ENSBTAG00000009520		22	28775001	28785000	227	0.242881	0.390918	GXYLT2	ENSBTAG00000020481		10	90955001	90965000	471	0.237892	0.269756	NRXN3	ENSBTAG00000025324
29	18130001	18140000	515	0.214314	0.131698	INTS4	ENSBTAG00000010505		7	23890001	23900000	197	0.7182	0.390927				11	44410001	44420000	415	0.340706	0.269771	SH3RF3	ENSBTAG00000038011
29	18360001	18370000	447	0.195721	0.131708	CLNS1A	ENSBTAG00000019930		20	35145001	35155000	248	0.717333	0.390953				13	49740001	49750000	272	0.451282	0.26978
23	5850001	5860000	886	0.509969	0.13172				4	92730001	92740000	257	0.877744	0.390969	CALU	ENSBTAG00000016481		14	24130001	24140000	414	0.621392	0.26978
20	12910001	12920000	437	0.113148	0.131733	ENSBTAG00000049964	ENSBTAG00000049964		5	64815001	64825000	268	0.356034	0.390977	ANO4	ENSBTAG00000004145		24	26645001	26655000	462	0.610213	0.269807
10	68330001	68340000	393	0.399807	0.131742	ENSBTAG00000049100	ENSBTAG00000049100		11	105945001	105955000	331	0.652816	0.39098	MAMDC4 EDF1	ENSBTAG00000021550 ENSBTAG00000030302		21	15145001	15155000	340	0.440461	0.26981	SLCO3A1	ENSBTAG00000001652
22	7300001	7310000	423	0.457177	0.13175	ENSBTAG00000052446	ENSBTAG00000052446		4	40835001	40845000	253	0.319239	0.391001				11	37015001	37025000	361	0.278827	0.26981
16	63275001	63285000	523	0.0977693	0.131757				1	93710001	93720000	249	0.399991	0.391017	NLGN1	ENSBTAG00000031891		3	49135001	49145000	234	0.418463	0.269811
2	83045001	83055000	942	0.564856	0.131758				7	77300001	77310000	364	0.527335	0.391018				15	80580001	80590000	644	0.452452	0.269833	PRG3	ENSBTAG00000020285
13	48530001	48540000	435	0.398732	0.131761				22	28360001	28370000	217	0.301817	0.391031	PDZRN3	ENSBTAG00000018644		12	69045001	69055000	607	0.642965	0.26984	5S_rRNA	ENSBTAG00000047005
24	56955001	56965000	577	0.378458	0.131761	ATP8B1	ENSBTAG00000005738		9	98010001	98020000	318	0.0777406	0.391037	PRKN	ENSBTAG00000018996		9	88905001	88915000	416	0.612034	0.269857	ESR1	ENSBTAG00000007159
26	33720001	33730000	432	0.690533	0.131767				7	67695001	67705000	205	0.462944	0.39106	SGCD	ENSBTAG00000044046		17	17425001	17435000	345	0.402558	0.269861
14	5140001	5150000	517	0.236654	0.131774				20	38820001	38830000	324	0.57677	0.391091				9	15160001	15170000	392	0.21662	0.26987
10	97515001	97525000	747	0.136831	0.131778				15	65945001	65955000	214	0.460187	0.391093	PAMR1	ENSBTAG00000012630		27	41205001	41215000	378	0.16152	0.269892
5	105385001	105395000	693	0.170636	0.131784				5	47655001	47665000	220	0.460746	0.391098	TMBIM4	ENSBTAG00000026993		1	122410001	122420000	289	0.570926	0.269922	PLOD2	ENSBTAG00000007331
27	17890001	17900000	616	0.23543	0.131807				4	50140001	50150000	479	0.338866	0.391103	TARP	ENSBTAG00000036154		7	68030001	68040000	346	0.658	0.269936
13	48910001	48920000	530	0.226382	0.13181				17	13905001	13915000	223	0.44805	0.391119				17	14395001	14405000	559	0.34867	0.269939
29	35240001	35250000	633	0.172543	0.131823				11	37015001	37025000	256	0.284119	0.39113				13	25170001	25180000	415	0.564255	0.269952	KIAA1217	ENSBTAG00000018395
13	25455001	25465000	558	0.462882	0.131832	ARHGAP21	ENSBTAG00000021857		21	15180001	15190000	263	0.560657	0.391137	SLCO3A1	ENSBTAG00000001652		23	5880001	5890000	511	0.780518	0.269952
29	31520001	31530000	463	0.43278	0.131836				18	14535001	14545000	165	0.321617	0.391141	DPEP1	ENSBTAG00000033326		4	85295001	85305000	394	0.642863	0.269975	TSPAN12	ENSBTAG00000015337
6	29215001	29225000	669	0.576303	0.131837	UNC5C	ENSBTAG00000002084		1	125490001	125500000	308	0.514331	0.391143	SLC9A9	ENSBTAG00000031178		22	35210001	35220000	314	0.371532	0.269995	SLC25A26	ENSBTAG00000037972
5	77815001	77825000	811	0.255292	0.131852				5	41740001	41750000	371	0.0841236	0.391145	KIF21A	ENSBTAG00000004832		13	50040001	50050000	550	0.623686	0.270004
24	40140001	40150000	546	0.355253	0.131859				16	69180001	69190000	338	0.405236	0.391195	PTPN14	ENSBTAG00000021553		13	49725001	49735000	365	0.506975	0.270014
13	8075001	8085000	789	0.503678	0.131861				5	62920001	62930000	385	0.289348	0.391253	ENSBTAG00000030994	ENSBTAG00000030994		7	93605001	93615000	366	0.685714	0.270016	KIAA0825	ENSBTAG00000003144
20	12795001	12805000	447	0.31342	0.131862	ENSBTAG00000049964	ENSBTAG00000049964		14	47075001	47085000	235	0.50213	0.391274				7	45020001	45030000	255	0.510055	0.27002	FSTL4	ENSBTAG00000017105
14	6575001	6585000	596	0.242613	0.131864				26	26495001	26505000	278	0.418369	0.391326				20	62230001	62240000	461	0.146872	0.270023	CTNND2	ENSBTAG00000017222
23	28145001	28155000	491	0.297833	0.131885	VARS2	ENSBTAG00000010698		1	44010001	44020000	231	0.542454	0.391339	COL8A1	ENSBTAG00000013662		28	34505001	34515000	373	0.530025	0.270029
11	106035001	106045000	619	0.581314	0.131909	PAXX CLIC3 ENSBTAG00000049497	ENSBTAG00000015081 ENSBTAG00000015085 ENSBTAG00000049497		7	24035001	24045000	336	0.473903	0.391372	CHSY3	ENSBTAG00000014661		1	52430001	52440000	264	0.362756	0.270038	BBX	ENSBTAG00000006893
4	75865001	75875000	532	0.130173	0.131913				10	37490001	37500000	299	0.784382	0.391379	PLA2G4D	ENSBTAG00000005268		11	10330001	10340000	336	0.255041	0.270039	SLC4A5	ENSBTAG00000004884
11	36755001	36765000	612	0.363086	0.131955				22	32670001	32680000	228	0.363772	0.391382	TAFA4 ENSBTAG00000049502	ENSBTAG00000003110 ENSBTAG00000049502		13	49255001	49265000	329	0.391035	0.270068
14	73850001	73860000	506	0.304572	0.131972				6	103035001	103045000	306	0.504901	0.391398	JAKMIP1	ENSBTAG00000011170		5	61600001	61610000	340	0.754544	0.270089
7	37135001	37145000	602	0.395933	0.131974				11	46765001	46775000	193	0.481685	0.39142	IL1F10	ENSBTAG00000018012		15	74510001	74520000	328	0.365067	0.270099
16	4380001	4390000	333	0.498277	0.131987	EIF2D	ENSBTAG00000010432		3	21380001	21390000	448	0.27917	0.391433	TXNIP	ENSBTAG00000020060		8	78805001	78815000	285	0.579234	0.270103
6	41950001	41960000	901	0.188782	0.131987				20	12565001	12575000	281	0.268298	0.391434	MAST4	ENSBTAG00000025964		4	33980001	33990000	326	0.231436	0.270111
11	1080001	1090000	524	0.475176	0.132003				21	55885001	55895000	321	0.492408	0.391454				11	41990001	42000000	352	0.229175	0.270119
4	75690001	75700000	458	0.110174	0.132008				29	19470001	19480000	361	0.225427	0.391502				21	22035001	22045000	255	0.137609	0.270148	CRTC3	ENSBTAG00000010915
2	41440001	41450000	628	0.368472	0.132014				9	56055001	56065000	321	0.326686	0.391504				22	13610001	13620000	371	0.55969	0.27015
1	113520001	113530000	408	0.259789	0.13202				7	92055001	92065000	362	0.355847	0.391508				15	55985001	55995000	271	0.86955	0.270159
13	49860001	49870000	470	0.398255	0.132029				1	109700001	109710000	167	0.810205	0.391518				22	53905001	53915000	437	0.371045	0.270159
5	67235001	67245000	650	0.495211	0.132039				5	105620001	105630000	231	0.459283	0.391531	C5H12orf4	ENSBTAG00000053303		12	69150001	69160000	386	0.590089	0.27016	U2	ENSBTAG00000036625
21	52245001	52255000	808	0.23152	0.132062				4	77080001	77090000	239	0.110319	0.391533	CAMK2B	ENSBTAG00000012653		18	39340001	39350000	216	0.662347	0.270163	AP1G1	ENSBTAG00000002769
29	43620001	43630000	615	0.255225	0.132065				14	12400001	12410000	176	0.423692	0.391538	ENSBTAG00000052059	ENSBTAG00000052059		6	97130001	97140000	344	0.595006	0.270166
3	65400001	65410000	563	0.21554	0.132091				22	38020001	38030000	241	0.180985	0.391539	SYNPR	ENSBTAG00000000265		19	58770001	58780000	599	0.513521	0.27017
9	14975001	14985000	656	0.13909	0.1321	FILIP1	ENSBTAG00000000053		28	42680001	42690000	271	0.493025	0.391539				18	40960001	40970000	343	0.472513	0.270188	ZNF536	ENSBTAG00000007262
15	80795001	80805000	538	0.526484	0.132104				1	122405001	122415000	286	0.614966	0.391551	PLOD2	ENSBTAG00000007331		13	54020001	54030000	272	0.333351	0.270202	ZBTB46	ENSBTAG00000016667
6	111815001	111825000	645	0.439104	0.13211	LDB2	ENSBTAG00000014058		27	32875001	32885000	188	0.653356	0.391577				5	74760001	74770000	214	0.51228	0.270205	MYH9	ENSBTAG00000010402
3	4965001	4975000	752	0.413932	0.132112				19	54180001	54190000	215	0.697354	0.39159				10	33725001	33735000	400	0.655203	0.270208	bta-mir-2285dl-1	ENSBTAG00000052190
14	26075001	26085000	507	0.371809	0.132122				6	110315001	110325000	265	0.550362	0.391602				15	44870001	44880000	482	0.419307	0.270218	ENSBTAG00000037384	ENSBTAG00000037384
24	53680001	53690000	437	0.423077	0.132123	ENSBTAG00000049603	ENSBTAG00000049603		28	9725001	9735000	334	0.403955	0.391606				22	51025001	51035000	239	0.635804	0.270241	ARIH2	ENSBTAG00000005488
23	18365001	18375000	448	0.290558	0.132123	SUPT3H	ENSBTAG00000032887		14	6485001	6495000	248	0.334264	0.39162	KHDRBS3	ENSBTAG00000002181		4	119585001	119595000	294	0.580633	0.27025
12	75360001	75370000	814	0.735806	0.132127	FARP1	ENSBTAG00000000146		24	53485001	53495000	305	0.529337	0.391631				11	10490001	10500000	328	0.218798	0.270255	MOB1A	ENSBTAG00000006259
5	57600001	57610000	528	0.142787	0.132136	ENSBTAG00000006605	ENSBTAG00000006605		11	96235001	96245000	261	0.0551651	0.39164				7	75090001	75100000	312	0.46372	0.270291
15	74485001	74495000	512	0.155427	0.132142				13	53765001	53775000	228	0.329411	0.391647	NPBWR2	ENSBTAG00000047704		15	76440001	76450000	234	0.535502	0.270327	AMBRA1	ENSBTAG00000004282
4	49330001	49340000	539	0.377644	0.132142	NRCAM	ENSBTAG00000006732		24	39950001	39960000	298	0.571371	0.391666	LAMA1	ENSBTAG00000018160		12	1340001	1350000	542	0.479895	0.270333
13	68455001	68465000	627	0.562342	0.132152				29	50515001	50525000	348	0.728545	0.391669	CHID1 TSPAN4	ENSBTAG00000009899 ENSBTAG00000019369		11	50730001	50740000	443	0.619281	0.270343
3	96050001	96060000	563	0.295449	0.132174				14	6415001	6425000	180	0.419342	0.391674	KHDRBS3	ENSBTAG00000002181		10	37180001	37190000	200	0.57025	0.270365	MAPKBP1	ENSBTAG00000015142
11	9165001	9175000	519	0.225951	0.132179				26	47865001	47875000	273	0.298156	0.391682				13	16800001	16810000	283	0.30443	0.270392
9	15605001	15615000	702	0.11569	0.132188	IMPG1	ENSBTAG00000021175		26	34940001	34950000	295	0.658931	0.391697	ABLIM1	ENSBTAG00000004899		4	49805001	49815000	218	0.419328	0.270411	ENSBTAG00000050348	ENSBTAG00000050348
5	105750001	105760000	470	0.240661	0.132191				5	77035001	77045000	306	0.294992	0.3917	PKP2	ENSBTAG00000002651		28	42315001	42325000	453	0.654016	0.270422
26	26815001	26825000	852	0.142177	0.132205				15	65555001	65565000	191	0.406355	0.391702				10	97425001	97435000	415	0.24203	0.270435
1	76140001	76150000	592	0.384702	0.132223				22	35060001	35070000	232	0.428693	0.391712	LRIG1 SLC25A26 ENSBTAG00000051201	ENSBTAG00000010360 ENSBTAG00000037972 ENSBTAG00000051201		4	76045001	76055000	328	0.23125	0.270436
1	72490001	72500000	503	0.477452	0.132229	XXYLT1	ENSBTAG00000014564		13	9935001	9945000	323	0.395085	0.391734				28	34630001	34640000	407	0.594411	0.270444
5	105700001	105710000	498	0.260866	0.13223				9	34470001	34480000	168	0.344099	0.391777	NT5DC1	ENSBTAG00000003076		13	30295001	30305000	478	0.409169	0.270505
13	24050001	24060000	461	0.348304	0.132239	ARMC3	ENSBTAG00000020929		10	100925001	100935000	357	0.2164	0.391778	FOXN3	ENSBTAG00000046684		20	53920001	53930000	309	0.391086	0.270508	CDH18	ENSBTAG00000037844
7	68100001	68110000	732	0.457068	0.132247				13	49905001	49915000	455	0.384289	0.3918				17	17275001	17285000	361	0.25883	0.270508	CLGN	ENSBTAG00000001580
27	15700001	15710000	515	0.371124	0.132258	CCDC110	ENSBTAG00000017157		2	42555001	42565000	293	0.39991	0.391825				13	49735001	49745000	327	0.512065	0.270537
10	37025001	37035000	359	0.446457	0.132268				14	5195001	5205000	363	0.474481	0.391843				17	14805001	14815000	406	0.21129	0.270537
2	42170001	42180000	631	0.256589	0.132286	GALNT13	ENSBTAG00000005562		1	140350001	140360000	278	0.258681	0.391876	DSCAM	ENSBTAG00000004754		7	37390001	37400000	342	0.439624	0.270553	SEMA6A	ENSBTAG00000020489
9	88960001	88970000	661	0.291301	0.132286	ESR1	ENSBTAG00000007159		24	14700001	14710000	279	0.739692	0.391916				17	16180001	16190000	306	0.356159	0.270554
4	49735001	49745000	393	0.430692	0.132291	SFRP4	ENSBTAG00000015366		28	42600001	42610000	327	0.244842	0.391932	FRMPD2	ENSBTAG00000005568		9	13420001	13430000	485	0.458794	0.270567	U6	ENSBTAG00000042148
15	19585001	19595000	547	0.275952	0.132301				9	10450001	10460000	234	0.234892	0.391939				19	28270001	28280000	317	0.430134	0.27057
4	77110001	77120000	446	0.08992	0.132308	CAMK2B	ENSBTAG00000012653		14	52740001	52750000	278	0.33816	0.391967				6	29630001	29640000	475	0.677408	0.270582
20	61580001	61590000	530	0.285974	0.132332				11	67390001	67400000	271	0.193371	0.391976	ANTXR1	ENSBTAG00000007808		5	6130001	6140000	507	0.5075	0.270583
15	47075001	47085000	527	0.395034	0.132341				6	105650001	105660000	300	0.461859	0.391986				13	49055001	49065000	204	0.530273	0.270587
10	29850001	29860000	491	0.260715	0.132345	FMN1	ENSBTAG00000025634		1	72740001	72750000	244	0.348956	0.39199				13	16875001	16885000	358	0.358055	0.270589
14	73880001	73890000	601	0.0770427	0.132351				8	53725001	53735000	249	0.422168	0.391991	GNAQ	ENSBTAG00000009789		7	49175001	49185000	249	0.491482	0.270594	KLHL3	ENSBTAG00000002796
23	13355001	13365000	690	0.589424	0.132391	KIF6	ENSBTAG00000027197		13	30665001	30675000	382	0.276611	0.391998				29	20180001	20190000	366	0.186464	0.27061	LUZP2	ENSBTAG00000001043
16	4375001	4385000	344	0.492859	0.132404	EIF2D	ENSBTAG00000010432		6	68105001	68115000	155	0.576079	0.392002				7	3195001	3205000	374	0.550461	0.27062	ENSBTAG00000051775	ENSBTAG00000051775
26	33655001	33665000	444	0.627815	0.132406	TCF7L2	ENSBTAG00000021574		19	56940001	56950000	508	0.653932	0.392015	CD300A	ENSBTAG00000000812		1	113685001	113695000	336	0.318261	0.270621
5	105680001	105690000	567	0.123541	0.132416				15	81225001	81235000	204	0.75576	0.392024				5	63010001	63020000	344	0.339486	0.270626	ENSBTAG00000030994	ENSBTAG00000030994
21	52175001	52185000	726	0.303325	0.132428				1	19125001	19135000	282	0.294296	0.392033				10	52195001	52205000	355	0.739247	0.270626
5	64410001	64420000	388	0.305795	0.132431	NR1H4	ENSBTAG00000013596		22	58730001	58740000	265	0.62343	0.392038	IQSEC1	ENSBTAG00000003237		24	54475001	54485000	365	0.722781	0.270631
20	33240001	33250000	475	0.256729	0.132432				18	39315001	39325000	226	0.717094	0.392052	AP1G1 SNORD71	ENSBTAG00000002769 ENSBTAG00000043472		15	65585001	65595000	298	0.518362	0.270635
5	11925001	11935000	643	0.634446	0.132434	METTL25	ENSBTAG00000008382		21	15345001	15355000	237	0.361914	0.39206				10	29890001	29900000	332	0.479346	0.27064
2	43360001	43370000	440	0.181599	0.132488				1	156525001	156535000	335	0.457563	0.392067	KCNH8	ENSBTAG00000012798		10	37420001	37430000	358	0.447919	0.270667	PLA2G4E	ENSBTAG00000021924
14	5190001	5200000	558	0.296961	0.132488				11	10330001	10340000	267	0.255268	0.392076	SLC4A5	ENSBTAG00000004884		29	16845001	16855000	499	0.323831	0.270667	TENM4	ENSBTAG00000007439
1	152940001	152950000	376	0.426229	0.132489				1	70450001	70460000	187	0.215816	0.392089				5	6255001	6265000	394	0.776132	0.270668	ZDHHC17	ENSBTAG00000021756
21	6775001	6785000	612	0.461151	0.132505				9	11165001	11175000	248	0.442844	0.392091	RIMS1	ENSBTAG00000020238		7	41425001	41435000	645	0.258484	0.270695	ENSBTAG00000007557	ENSBTAG00000007557
5	105265001	105275000	531	0.24709	0.132508	KCNA1	ENSBTAG00000016646		11	44470001	44480000	196	0.337346	0.392104	SH3RF3	ENSBTAG00000038011		8	48415001	48425000	392	0.614372	0.270699	GDA	ENSBTAG00000011545
28	10645001	10655000	682	0.577768	0.13251				15	6125001	6135000	242	0.201115	0.392108				1	141915001	141925000	368	0.410063	0.270702
2	23150001	23160000	640	0.501034	0.132536				2	23585001	23595000	227	0.169487	0.39213				17	15875001	15885000	664	0.333153	0.270703
13	76820001	76830000	558	0.370951	0.132542				1	123045001	123055000	390	0.602794	0.392142				7	48945001	48955000	213	0.264027	0.270731	SPOCK1	ENSBTAG00000003502
21	52250001	52260000	747	0.240696	0.132545				8	53870001	53880000	255	0.517821	0.392153	GNAQ	ENSBTAG00000009789		1	98790001	98800000	304	0.403674	0.270731
10	38120001	38130000	424	0.0933437	0.132566	TTBK2	ENSBTAG00000006470		4	76170001	76180000	202	0.217985	0.392182	ADCY1	ENSBTAG00000009520		2	49955001	49965000	259	0.318609	0.270742
28	36120001	36130000	531	0.443017	0.132568				4	76080001	76090000	166	0.409118	0.392303				11	39125001	39135000	481	0.411291	0.270756
14	48040001	48050000	531	0.416316	0.13258				11	41885001	41895000	350	0.384277	0.392303				11	1145001	1155000	310	0.406391	0.270759
13	48610001	48620000	768	0.397336	0.132585				12	78020001	78030000	240	0.582681	0.392317	ITGBL1	ENSBTAG00000044027		28	42935001	42945000	252	0.241155	0.270793	ARHGAP22	ENSBTAG00000007878
21	17765001	17775000	604	0.445227	0.132609				21	38425001	38435000	280	0.609971	0.392317				20	44225001	44235000	502	0.393617	0.270797
24	1285001	1295000	551	0.329554	0.132613				10	96765001	96775000	343	0.375874	0.39232				1	156520001	156530000	502	0.500908	0.270814	KCNH8	ENSBTAG00000012798
15	35165001	35175000	408	0.457616	0.132618	NUCB2	ENSBTAG00000017468		4	76655001	76665000	164	0.212744	0.392339				19	27200001	27210000	260	0.70501	0.270853
15	80470001	80480000	611	0.396368	0.132638				20	33400001	33410000	265	0.26564	0.392376	C6	ENSBTAG00000014177		2	7460001	7470000	487	0.636869	0.270853
7	67460001	67470000	667	0.313071	0.132639				26	48095001	48105000	302	0.188358	0.392388				2	43380001	43390000	328	0.147401	0.270862
14	72610001	72620000	876	0.140026	0.13264				5	113550001	113560000	214	0.600804	0.392463				10	52030001	52040000	382	0.567596	0.270869
22	52550001	52560000	446	0.56167	0.132651	CCDC12	ENSBTAG00000011311		4	103785001	103795000	250	0.763263	0.392484	SLC37A3 RAB19	ENSBTAG00000012239 ENSBTAG00000012261		6	111385001	111395000	381	0.307874	0.270885	TAPT1	ENSBTAG00000019451
4	75650001	75660000	463	0.118939	0.132657				7	24075001	24085000	282	0.58784	0.392488	CHSY3	ENSBTAG00000014661		2	42270001	42280000	400	0.403889	0.270912
24	23430001	23440000	496	0.22689	0.132673				26	47880001	47890000	233	0.283005	0.392504				24	25565001	25575000	379	0.362231	0.270928
11	42165001	42175000	512	0.143794	0.132673				5	12310001	12320000	253	0.662848	0.392512	TMTC2	ENSBTAG00000002888		23	37465001	37475000	336	0.551112	0.270941
23	19205001	19215000	560	0.206772	0.132675	CLIC5	ENSBTAG00000010244		24	23585001	23595000	245	0.415241	0.392522	ASXL3	ENSBTAG00000047003		18	43645001	43655000	278	0.540072	0.270952	SLC7A10 LRP3	ENSBTAG00000046544 ENSBTAG00000047062
8	79965001	79975000	576	0.406452	0.132677				12	85910001	85920000	294	0.208866	0.392533	ENSBTAG00000050193	ENSBTAG00000050193		25	28840001	28850000	202	0.419063	0.270998	CALN1	ENSBTAG00000043969
23	12735001	12745000	567	0.591396	0.132684	DNAH8	ENSBTAG00000014063		13	9955001	9965000	520	0.644429	0.392589				27	18160001	18170000	294	0.61397	0.271005
8	80240001	80250000	617	0.483025	0.13269				4	50635001	50645000	344	0.276821	0.3926	CTTNBP2 U6	ENSBTAG00000021469 ENSBTAG00000044944		18	17655001	17665000	427	0.481542	0.271026
15	74670001	74680000	661	0.106116	0.132695	CD82	ENSBTAG00000031252		10	75001	85000	398	0.335033	0.392611				14	23065001	23075000	245	0.578834	0.271063	TMEM68 TGS1	ENSBTAG00000005893 ENSBTAG00000005898
29	19520001	19530000	711	0.192509	0.132699				12	64980001	64990000	390	0.17885	0.392616				15	65540001	65550000	344	0.417375	0.271086
2	42325001	42335000	474	0.20829	0.132703				12	64120001	64130000	305	0.152183	0.392629				14	38915001	38925000	427	0.380436	0.271088
10	26195001	26205000	452	0.28716	0.13273	ENSBTAG00000049034 ENSBTAG00000049914	ENSBTAG00000049034 ENSBTAG00000049914		17	14705001	14715000	256	0.553931	0.392631	USP38	ENSBTAG00000001356		14	6705001	6715000	381	0.29954	0.271127
7	66880001	66890000	533	0.419988	0.132733				22	22885001	22895000	287	0.620235	0.392644				23	18420001	18430000	330	0.433343	0.271133	SUPT3H	ENSBTAG00000032887
12	2825001	2835000	855	0.462142	0.13274				1	110960001	110970000	195	0.869916	0.392648				29	19730001	19740000	458	0.140112	0.27114
15	65685001	65695000	528	0.277966	0.132747	CD44	ENSBTAG00000011578		5	58330001	58340000	329	0.574492	0.392653				8	11975001	11985000	661	0.374316	0.27115
26	45530001	45540000	608	0.144727	0.132778	ADAM12	ENSBTAG00000012444		11	70810001	70820000	258	0.276795	0.39266	TOGARAM2	ENSBTAG00000044021		4	16415001	16425000	525	0.44649	0.271157
28	9950001	9960000	791	0.501621	0.132779	RYR2	ENSBTAG00000022886		23	47995001	48005000	226	0.503307	0.392661	SSR1	ENSBTAG00000022731		13	48475001	48485000	338	0.15101	0.271167
5	105200001	105210000	735	0.263597	0.132781				22	54045001	54055000	170	0.445024	0.392682				28	11790001	11800000	476	0.302462	0.27121
24	14650001	14660000	570	0.497414	0.132785				4	119235001	119245000	325	0.650826	0.392695	PTPRN2	ENSBTAG00000004958		14	6310001	6320000	388	0.261467	0.271214
11	9650001	9660000	704	0.267442	0.132785	TACR1	ENSBTAG00000015575		21	40250001	40260000	173	0.31258	0.392699	PRKD1	ENSBTAG00000012789		19	8620001	8630000	426	0.22956	0.27124
29	19105001	19115000	656	0.101463	0.1328				1	6390001	6400000	319	0.449547	0.392708	GRIK1	ENSBTAG00000034854		6	103015001	103025000	234	0.447472	0.271242	JAKMIP1	ENSBTAG00000011170
16	63315001	63325000	529	0.226676	0.132808				22	28630001	28640000	168	0.374419	0.392712				5	59900001	59910000	320	0.297173	0.271255
16	63360001	63370000	641	0.116328	0.132831	ENSBTAG00000027426	ENSBTAG00000027426		13	53935001	53945000	157	0.385649	0.392733	DNAJC5 TPD52L2	ENSBTAG00000015796 ENSBTAG00000021232		7	98400001	98410000	403	0.290149	0.27126
13	61755001	61765000	390	0.467624	0.132833	KIF3B	ENSBTAG00000003215		16	75465001	75475000	285	0.236185	0.392735	CD34	ENSBTAG00000010562		1	145100001	145110000	370	0.0843302	0.271265	POFUT2	ENSBTAG00000007818
3	69570001	69580000	521	0.49194	0.132838	SLC44A5	ENSBTAG00000001326		1	6400001	6410000	230	0.460877	0.39276	GRIK1	ENSBTAG00000034854		26	33650001	33660000	318	0.846708	0.271278	TCF7L2	ENSBTAG00000021574
10	37185001	37195000	276	0.490966	0.132842	MAPKBP1	ENSBTAG00000015142		4	118985001	118995000	290	0.328657	0.392777	PTPRN2	ENSBTAG00000004958		13	48760001	48770000	273	0.315434	0.271281
15	79145001	79155000	594	0.591222	0.132847	ENSBTAG00000048987	ENSBTAG00000048987		1	4980001	4990000	355	0.310441	0.392798				11	78770001	78780000	413	0.756706	0.271293
1	122365001	122375000	501	0.475405	0.132851	PLOD2	ENSBTAG00000007331		21	60205001	60215000	264	0.743987	0.392807				10	37340001	37350000	303	0.482682	0.2713	EHD4	ENSBTAG00000006792
29	31465001	31475000	553	0.372533	0.132889				24	40175001	40185000	223	0.691039	0.392815				14	52535001	52545000	301	0.541014	0.271306
24	14155001	14165000	487	0.384119	0.132891				5	105435001	105445000	284	0.453317	0.39282	GALNT8	ENSBTAG00000017378		14	12410001	12420000	276	0.385639	0.271317	ENSBTAG00000052059	ENSBTAG00000052059
9	56215001	56225000	723	0.20919	0.132903				22	28985001	28995000	169	0.379912	0.392827				2	29680001	29690000	638	0.625243	0.271322
13	49905001	49915000	609	0.276933	0.13292				9	14310001	14320000	399	0.587397	0.39284				15	19895001	19905000	434	0.615165	0.271339
10	37180001	37190000	291	0.424163	0.132922	MAPKBP1	ENSBTAG00000015142		1	146020001	146030000	252	0.242862	0.392844	PCNT	ENSBTAG00000030670		13	49010001	49020000	346	0.74163	0.27136
23	25580001	25590000	2206	0.253424	0.132922	ENSBTAG00000009656	ENSBTAG00000009656		18	64815001	64825000	508	0.201112	0.392851	ENSBTAG00000048261	ENSBTAG00000048261		10	97335001	97345000	346	0.171231	0.271386
27	5970001	5980000	756	0.399317	0.132923				2	39935001	39945000	204	0.248702	0.392865				2	42680001	42690000	366	0.305748	0.271388
27	17885001	17895000	730	0.216229	0.132934				29	17705001	17715000	206	0.327981	0.392886	GAB2	ENSBTAG00000002922		23	18315001	18325000	340	0.325633	0.271414	SUPT3H	ENSBTAG00000032887
26	33750001	33760000	591	0.503417	0.132936				29	35235001	35245000	278	0.423631	0.392916				27	41330001	41340000	397	0.250448	0.271419
22	53905001	53915000	635	0.256984	0.132938				13	53090001	53100000	236	0.144068	0.392988				29	50000001	50010000	338	0.411223	0.271436	MOB2	ENSBTAG00000011249
4	76835001	76845000	326	0.154982	0.13294	OGDH	ENSBTAG00000006029		3	44415001	44425000	495	0.236416	0.392992				24	39815001	39825000	387	0.413741	0.271446
1	108230001	108240000	631	0.472717	0.132956	IQCJ	ENSBTAG00000003135		5	91245001	91255000	257	0.556585	0.392999				14	52730001	52740000	433	0.283387	0.271471
13	48830001	48840000	639	0.421369	0.132965				17	14120001	14130000	611	0.271696	0.393003	GYPB	ENSBTAG00000047331		1	88450001	88460000	514	0.285021	0.271504
9	13245001	13255000	647	0.195682	0.132965	CD109	ENSBTAG00000013222		13	49665001	49675000	240	0.640023	0.393034				23	6645001	6655000	427	0.447339	0.271514	LRRC1	ENSBTAG00000017533
14	6680001	6690000	536	0.2274	0.132966				18	17460001	17470000	215	0.355479	0.39305				6	110325001	110335000	314	0.721777	0.271543
14	26250001	26260000	528	0.381765	0.132984	RAB2A	ENSBTAG00000000948		6	41875001	41885000	221	0.272353	0.393071				4	48405001	48415000	280	0.258614	0.271551	COG5	ENSBTAG00000005526
15	45605001	45615000	586	0.198554	0.132998				26	49980001	49990000	308	0.854041	0.393076				23	35590001	35600000	391	0.416619	0.271565
26	33755001	33765000	596	0.486281	0.133015				21	38575001	38585000	188	0.570144	0.393087				21	6775001	6785000	399	0.591704	0.271568
4	76705001	76715000	442	0.122908	0.133017	PPIA	ENSBTAG00000012003		14	4750001	4760000	423	0.6683	0.393088				4	76005001	76015000	407	0.307462	0.271572
2	43600001	43610000	339	0.1347	0.133018	FMNL2	ENSBTAG00000026851		13	53770001	53780000	208	0.425427	0.393126	NPBWR2 OPRL1	ENSBTAG00000047704 ENSBTAG00000049473		4	76330001	76340000	365	0.215746	0.271574
13	23540001	23550000	303	0.269083	0.133033				13	30025001	30035000	227	0.529013	0.393143				5	77040001	77050000	372	0.25899	0.271597	PKP2	ENSBTAG00000002651
2	73740001	73750000	485	0.591493	0.133033				13	81015001	81025000	369	0.469603	0.393161	TSHZ2	ENSBTAG00000007917		1	48455001	48465000	584	0.318203	0.271599
28	37315001	37325000	638	0.172011	0.133034	NRG3	ENSBTAG00000009587		4	10595001	10605000	222	0.702118	0.393165	HEPACAM2 VPS50	ENSBTAG00000012456 ENSBTAG00000014255		4	23180001	23190000	490	0.361799	0.27161	DGKB	ENSBTAG00000021905
22	52415001	52425000	342	0.403815	0.133047				13	30045001	30055000	254	0.466928	0.393167				8	54080001	54090000	457	0.723685	0.271615
10	36880001	36890000	316	0.114577	0.13305	RTF1	ENSBTAG00000001671		29	18465001	18475000	285	0.280162	0.393187				7	93665001	93675000	338	0.366061	0.271618	KIAA0825	ENSBTAG00000003144
24	40295001	40305000	445	0.323579	0.133065				22	54035001	54045000	298	0.445099	0.393199				15	80540001	80550000	459	0.396642	0.271624	P2RX3	ENSBTAG00000000376
8	89175001	89185000	438	0.619375	0.133077				1	88435001	88445000	456	0.271216	0.393201				4	50270001	50280000	416	0.544923	0.271658
12	61330001	61340000	586	0.405696	0.133077				4	16655001	16665000	209	0.219562	0.393222				23	12625001	12635000	327	0.769417	0.271722	DNAH8	ENSBTAG00000014063
9	83565001	83575000	545	0.461041	0.133085	GRM1	ENSBTAG00000044181		9	10745001	10755000	424	0.70993	0.393223				6	27745001	27755000	299	0.410227	0.271727
12	69015001	69025000	579	0.35765	0.133087				7	49080001	49090000	238	0.586949	0.393226	KLHL3	ENSBTAG00000002796		11	50320001	50330000	442	0.0976957	0.271753	DNAH6	ENSBTAG00000049566
24	1280001	1290000	521	0.277992	0.133141				6	74200001	74210000	206	0.761253	0.393249				9	14390001	14400000	483	0.361202	0.271767
1	111235001	111245000	437	0.601558	0.133145	KCNAB1	ENSBTAG00000018465		14	6545001	6555000	257	0.289588	0.393276				5	47595001	47605000	263	0.366185	0.27177	IRAK3	ENSBTAG00000007636
29	23420001	23430000	784	0.234271	0.133148	ENSBTAG00000050228	ENSBTAG00000050228		15	58345001	58355000	228	0.243789	0.393295				13	77555001	77565000	388	0.680852	0.271772	KCNB1	ENSBTAG00000027320
21	17725001	17735000	611	0.662823	0.133177				1	88385001	88395000	344	0.178635	0.3933	ENSBTAG00000052803	ENSBTAG00000052803		2	39800001	39810000	239	0.261204	0.271801	GPD2	ENSBTAG00000009770
19	27700001	27710000	356	0.383378	0.133187	ALOX15B	ENSBTAG00000008779		3	15090001	15100000	290	0.403886	0.393327	DAP3	ENSBTAG00000001199		2	41430001	41440000	397	0.308443	0.271818
5	41545001	41555000	667	0.262303	0.133187	ABCD2	ENSBTAG00000038043		14	21560001	21570000	256	0.301668	0.393372				6	42500001	42510000	298	0.263873	0.271832
13	71705001	71715000	515	0.233746	0.133212				14	45775001	45785000	194	0.315035	0.393377	SAMD12	ENSBTAG00000043996		27	17560001	17570000	383	0.17608	0.271883	ZFP42	ENSBTAG00000044139
14	43980001	43990000	545	0.55822	0.133216	ZNF704	ENSBTAG00000021743		9	10755001	10765000	247	0.672341	0.393394				11	49380001	49390000	385	0.669544	0.271884	USP39	ENSBTAG00000010691
26	14805001	14815000	671	0.228802	0.133217				15	36630001	36640000	217	0.274503	0.393416				4	32160001	32170000	299	0.438143	0.271935
2	42030001	42040000	574	0.310312	0.133219	GALNT13	ENSBTAG00000005562		22	54865001	54875000	234	0.258207	0.393418	SLC6A11	ENSBTAG00000038962		7	37270001	37280000	406	0.532163	0.271941
16	63290001	63300000	443	0.134329	0.133225				11	10490001	10500000	233	0.231001	0.393419	MOB1A	ENSBTAG00000006259		2	40010001	40020000	348	0.207756	0.271945
5	12310001	12320000	545	0.550845	0.13323	TMTC2	ENSBTAG00000002888		10	67470001	67480000	305	0.637123	0.393421	WDHD1	ENSBTAG00000019120		5	6135001	6145000	510	0.455258	0.271954
14	41950001	41960000	530	0.215656	0.133242	IL7	ENSBTAG00000016284		5	47350001	47360000	213	0.458189	0.393427	GRIP1	ENSBTAG00000033726		2	42820001	42830000	371	0.484909	0.271955
17	13625001	13635000	494	0.193492	0.133246				6	29225001	29235000	313	0.865588	0.39343	UNC5C	ENSBTAG00000002084		16	60145001	60155000	296	0.485861	0.271977	RALGPS2	ENSBTAG00000010718
13	76860001	76870000	546	0.204739	0.133251	PREX1	ENSBTAG00000015609		4	295001	305000	570	0.458458	0.39343				8	52190001	52200000	212	0.474038	0.271991	PCSK5	ENSBTAG00000008101
24	40085001	40095000	504	0.274877	0.133273				4	49945001	49955000	226	0.790786	0.393459	ENSBTAG00000050348	ENSBTAG00000050348		7	68105001	68115000	370	0.612179	0.271996
14	74710001	74720000	672	0.358636	0.133275	MMP16	ENSBTAG00000006877		28	550001	560000	610	0.193641	0.393477				13	49670001	49680000	275	0.638618	0.272038
23	25585001	25595000	2017	0.239257	0.133297	ENSBTAG00000009656	ENSBTAG00000009656		7	83000001	83010000	278	0.159556	0.393485	XRCC4	ENSBTAG00000024275		3	72555001	72565000	323	0.913828	0.272043
4	49965001	49975000	408	0.51748	0.133319	ENSBTAG00000050348	ENSBTAG00000050348		8	97295001	97305000	179	0.322178	0.39349	ENSBTAG00000049647	ENSBTAG00000049647		18	31685001	31695000	420	0.614193	0.272054
1	33565001	33575000	758	0.147742	0.133337				27	17050001	17060000	206	0.209731	0.393506	ENSBTAG00000052749	ENSBTAG00000052749		13	49715001	49725000	432	0.560061	0.27208
8	109485001	109495000	676	0.452652	0.133344				12	30335001	30345000	184	0.714558	0.393514	ENSBTAG00000053560	ENSBTAG00000053560		6	112095001	112105000	455	0.672099	0.272081	LDB2	ENSBTAG00000014058
24	26520001	26530000	704	0.335518	0.133357				5	57590001	57600000	181	0.192178	0.393518				5	27445001	27455000	245	0.466432	0.272086
4	85290001	85300000	531	0.328443	0.133363	TSPAN12	ENSBTAG00000015337		25	27995001	28005000	243	0.542463	0.393522	ASL CRCP	ENSBTAG00000015314 ENSBTAG00000037489		14	43325001	43335000	380	0.377709	0.27209	TPD52	ENSBTAG00000007335
9	88830001	88840000	565	0.318207	0.133373	ESR1	ENSBTAG00000007159		1	63915001	63925000	266	0.641582	0.393535	ENSBTAG00000054494	ENSBTAG00000054494		4	75705001	75715000	325	0.217793	0.272096
17	13720001	13730000	568	0.148823	0.133373				13	49580001	49590000	229	0.522233	0.393554				8	80465001	80475000	409	0.793383	0.272117
10	68005001	68015000	449	0.241517	0.133379	KTN1	ENSBTAG00000017713		8	89175001	89185000	202	0.805418	0.393566				24	1360001	1370000	425	0.750477	0.272134
8	11975001	11985000	871	0.268274	0.133396				10	97265001	97275000	270	0.515525	0.393587				4	75915001	75925000	402	0.202586	0.272138
24	40435001	40445000	443	0.2381	0.133436	PTPRM	ENSBTAG00000024015		29	18045001	18055000	313	0.342398	0.393599	INTS4	ENSBTAG00000010505		10	68335001	68345000	319	0.620359	0.272172	ENSBTAG00000049100	ENSBTAG00000049100
7	92105001	92115000	719	0.161023	0.133448				16	13545001	13555000	257	0.695792	0.393632				10	29935001	29945000	442	0.586397	0.27219
17	29200001	29210000	568	0.392493	0.133449	ENSBTAG00000054056	ENSBTAG00000054056		29	16850001	16860000	249	0.317006	0.393635	TENM4	ENSBTAG00000007439		15	80775001	80785000	282	0.623439	0.272224
13	50035001	50045000	680	0.496354	0.133456				24	1255001	1265000	206	0.486688	0.393637				6	98615001	98625000	375	0.409907	0.272237
21	52140001	52150000	772	0.27885	0.13346				13	54020001	54030000	211	0.366506	0.393645	ZBTB46	ENSBTAG00000016667		7	34140001	34150000	438	0.176948	0.27226
16	9055001	9065000	497	0.567815	0.133464				22	28405001	28415000	277	0.197237	0.393661				13	62575001	62585000	382	0.58198	0.27228	BPIFA2C	ENSBTAG00000031376
7	68230001	68240000	745	0.337088	0.133476	ENSBTAG00000030297	ENSBTAG00000030297		2	23130001	23140000	208	0.765717	0.393692				24	24085001	24095000	416	0.199787	0.27228	CCDC178	ENSBTAG00000000138
7	37520001	37530000	626	0.301379	0.133479				26	48300001	48310000	236	0.421755	0.39371				22	51020001	51030000	249	0.65659	0.272281	ARIH2	ENSBTAG00000005488
7	23890001	23900000	408	0.551158	0.133485				22	4770001	4780000	316	0.870884	0.39372				4	33915001	33925000	426	0.283575	0.272285
9	57240001	57250000	605	0.453167	0.133492				21	56795001	56805000	269	0.20814	0.393741	NDUFB1	ENSBTAG00000015156		9	35755001	35765000	376	0.554895	0.272294
17	28545001	28555000	707	0.55837	0.133507				29	19350001	19360000	292	0.392262	0.393776				5	12240001	12250000	366	0.401185	0.272308	TMTC2	ENSBTAG00000002888
15	72935001	72945000	710	0.42577	0.133524				17	14995001	15005000	215	0.401653	0.39378				22	13565001	13575000	289	0.387613	0.27231
11	60435001	60445000	386	0.221658	0.133529	FAM161A	ENSBTAG00000009290		25	28950001	28960000	152	0.544185	0.393814	CALN1	ENSBTAG00000043969		17	14475001	14485000	395	0.342388	0.272312	GAB1	ENSBTAG00000002813
5	105625001	105635000	541	0.275878	0.133542	C5H12orf4	ENSBTAG00000053303		2	57130001	57140000	321	0.647435	0.39382				10	97565001	97575000	644	0.138482	0.27232
24	26505001	26515000	618	0.442612	0.133545				5	58355001	58365000	269	0.531824	0.393829				12	3745001	3755000	515	0.518533	0.272325
23	5775001	5785000	703	0.517987	0.133562				4	39090001	39100000	289	0.247622	0.393843				7	98045001	98055000	374	0.515471	0.272341	U3	ENSBTAG00000036587
24	26340001	26350000	800	0.355635	0.133566				18	52880001	52890000	269	0.414618	0.393857	ENSBTAG00000015836	ENSBTAG00000015836		10	34335001	34345000	359	0.382157	0.272349
20	38480001	38490000	470	0.470341	0.133578	SPEF2	ENSBTAG00000023529		5	64430001	64440000	255	0.564646	0.393858	NR1H4	ENSBTAG00000013596		11	36875001	36885000	364	0.381946	0.27235	ACYP2	ENSBTAG00000006852
5	105705001	105715000	613	0.299945	0.13358				22	53575001	53585000	263	0.639873	0.393875	SACM1L	ENSBTAG00000003501		13	53965001	53975000	211	0.259324	0.272358
18	39895001	39905000	617	0.334592	0.133587	ENSBTAG00000051512	ENSBTAG00000051512		27	36215001	36225000	233	0.193106	0.39388	SFRP1	ENSBTAG00000027625		13	80940001	80950000	613	0.394809	0.272379	TSHZ2	ENSBTAG00000007917
22	32220001	32230000	375	0.441519	0.133607	FRMD4B	ENSBTAG00000007624		22	28355001	28365000	256	0.339461	0.393887	PDZRN3	ENSBTAG00000018644		11	33430001	33440000	345	0.234913	0.272385	ENSBTAG00000054569	ENSBTAG00000054569
2	440001	450000	337	0.561655	0.133616	OCA2 ENSBTAG00000040536	ENSBTAG00000009831 ENSBTAG00000040536		13	7165001	7175000	377	0.323101	0.393934	TASP1	ENSBTAG00000021614		11	78750001	78760000	320	0.771232	0.272388
10	97595001	97605000	667	0.109429	0.133619				15	5555001	5565000	204	0.378283	0.393942				4	109910001	109920000	611	0.222322	0.272422
17	64760001	64770000	613	0.576245	0.133631				7	3245001	3255000	350	0.372935	0.393947	PRSS38	ENSBTAG00000013977		28	3210001	3220000	738	0.293626	0.272462	FMN2	ENSBTAG00000025021
7	47875001	47885000	635	0.455083	0.133636				13	17550001	17560000	175	0.177037	0.394021	ENSBTAG00000006078	ENSBTAG00000006078		6	93025001	93035000	400	0.478698	0.272465	FRAS1	ENSBTAG00000010716
20	35185001	35195000	518	0.443876	0.133648				11	67365001	67375000	265	0.289388	0.394022	ANTXR1	ENSBTAG00000007808		1	6065001	6075000	355	0.308422	0.272494
8	80415001	80425000	562	0.500316	0.133655				17	13820001	13830000	207	0.506111	0.394029				3	20045001	20055000	291	0.841466	0.27251	GOLPH3L	ENSBTAG00000020357
13	24360001	24370000	513	0.303576	0.133666				4	49355001	49365000	260	0.37052	0.394032	NRCAM	ENSBTAG00000006732		24	24790001	24800000	382	0.389088	0.272544	GAREM1	ENSBTAG00000020286
8	11625001	11635000	565	0.723876	0.133685	ACO1	ENSBTAG00000000555		4	90595001	90605000	344	0.415932	0.394045				7	68270001	68280000	616	0.433847	0.27255	ENSBTAG00000030297	ENSBTAG00000030297
1	74265001	74275000	540	0.554029	0.133697				10	34115001	34125000	260	0.281968	0.394065	RASGRP1	ENSBTAG00000021872		29	50520001	50530000	328	0.644327	0.272595	TSPAN4 ENSBTAG00000053319	ENSBTAG00000019369 ENSBTAG00000053319
11	41950001	41960000	332	0.177541	0.133698				7	92300001	92310000	408	0.265901	0.394074				9	13310001	13320000	417	0.458532	0.272615	CD109	ENSBTAG00000013222
14	46265001	46275000	536	0.530524	0.133708	EXT1	ENSBTAG00000006209		1	83745001	83755000	210	0.432621	0.394095	MCF2L2 B3GNT5	ENSBTAG00000010394 ENSBTAG00000010397		20	33400001	33410000	335	0.251973	0.272623	C6	ENSBTAG00000014177
17	14690001	14700000	410	0.384835	0.13372	USP38	ENSBTAG00000001356		24	34135001	34145000	213	0.19879	0.394101				20	430001	440000	512	0.296553	0.272676
3	68275001	68285000	443	0.335844	0.133731				14	24110001	24120000	289	0.411745	0.394143				4	119255001	119265000	335	0.726547	0.272694	PTPRN2	ENSBTAG00000004958
11	36825001	36835000	665	0.505838	0.133731	ACYP2	ENSBTAG00000006852		14	36915001	36925000	233	0.17763	0.394147	STAU2	ENSBTAG00000002076		16	9695001	9705000	455	0.214139	0.272703
20	27990001	28000000	696	0.223627	0.13374				8	32200001	32210000	276	0.546176	0.394166				7	33990001	34000000	302	0.18433	0.272719
9	9345001	9355000	652	0.611313	0.133803				8	107470001	107480000	300	0.379079	0.394181				17	13995001	14005000	277	0.431599	0.27276
29	19515001	19525000	619	0.177327	0.133821				4	119580001	119590000	234	0.65232	0.394182				6	42220001	42230000	463	0.112531	0.272764
14	51855001	51865000	599	0.153198	0.133823	CSMD3	ENSBTAG00000038281		13	51530001	51540000	258	0.129349	0.394216	GFRA4	ENSBTAG00000013160		18	17630001	17640000	430	0.301706	0.272766
7	37245001	37255000	405	0.227967	0.133832				13	34555001	34565000	284	0.369467	0.39423				3	44455001	44465000	297	0.35362	0.272797
1	33655001	33665000	676	0.403175	0.133837				18	17625001	17635000	214	0.236565	0.394239				9	34475001	34485000	300	0.435788	0.272802	NT5DC1	ENSBTAG00000003076
10	30165001	30175000	514	0.395304	0.133841				9	13410001	13420000	326	0.393693	0.394243				1	110890001	110900000	216	0.843085	0.272809
10	90845001	90855000	838	0.195668	0.133845	NRXN3	ENSBTAG00000025324		22	32290001	32300000	130	0.595945	0.394252	FRMD4B	ENSBTAG00000007624		13	48885001	48895000	255	0.729833	0.272816
13	49315001	49325000	395	0.492128	0.133847				22	51020001	51030000	185	0.689866	0.394254	ARIH2	ENSBTAG00000005488		10	29785001	29795000	348	0.492814	0.272824	FMN1	ENSBTAG00000025634
13	49520001	49530000	510	0.463682	0.133852				2	42270001	42280000	283	0.413638	0.394272				8	44065001	44075000	333	0.660068	0.272825	DOCK8	ENSBTAG00000002190
7	68635001	68645000	576	0.311999	0.133863	ENSBTAG00000036102	ENSBTAG00000036102		12	4025001	4035000	401	0.293406	0.394291				28	28550001	28560000	399	0.840999	0.272832	MICU1	ENSBTAG00000005807
4	75560001	75570000	519	0.150392	0.133882				8	72330001	72340000	260	0.491892	0.394299				10	36375001	36385000	233	0.693613	0.272835	SPINT1 PPP1R14D	ENSBTAG00000004086 ENSBTAG00000013488
23	20365001	20375000	619	0.170329	0.133896				5	105295001	105305000	375	0.247541	0.394301				5	12990001	13000000	385	0.429565	0.272836
13	30140001	30150000	493	0.344174	0.133903	ITGA8	ENSBTAG00000007602		12	62850001	62860000	338	0.42548	0.39431				4	32885001	32895000	540	0.375204	0.272837	ENSBTAG00000005997	ENSBTAG00000005997
11	40895001	40905000	741	0.378933	0.133903				14	6215001	6225000	248	0.314304	0.394311				20	25245001	25255000	338	0.518806	0.272871
15	19890001	19900000	610	0.285963	0.13391				22	36065001	36075000	236	0.660055	0.39434				5	105260001	105270000	410	0.416313	0.272876	KCNA1	ENSBTAG00000016646
23	6945001	6955000	752	0.542157	0.133914				11	106100001	106110000	208	0.780074	0.394343	SAPCD2 UAP1L1	ENSBTAG00000047807 ENSBTAG00000048054		7	37375001	37385000	242	0.32157	0.272889	SEMA6A	ENSBTAG00000020489
10	71750001	71760000	607	0.510781	0.133925	JKAMP L3HYPDH	ENSBTAG00000003371 ENSBTAG00000030824		5	96665001	96675000	230	0.381543	0.394346				4	49690001	49700000	460	0.706724	0.272899	NME8	ENSBTAG00000015353
4	16520001	16530000	374	0.455518	0.133937				27	18405001	18415000	194	0.447844	0.394355				1	5935001	5945000	551	0.582495	0.272915
24	40450001	40460000	439	0.289992	0.133947	PTPRM	ENSBTAG00000024015		10	62135001	62145000	229	0.298734	0.394364	SLC12A1	ENSBTAG00000010145		4	50640001	50650000	440	0.504656	0.272921	CTTNBP2	ENSBTAG00000021469
23	12740001	12750000	523	0.59502	0.133976	DNAH8	ENSBTAG00000014063		24	23395001	23405000	312	0.564072	0.394372				5	77035001	77045000	397	0.28162	0.272926	PKP2	ENSBTAG00000002651
27	35760001	35770000	731	0.275533	0.134002	ZMAT4	ENSBTAG00000017420		27	32900001	32910000	305	0.704087	0.394375				2	56045001	56055000	442	0.61623	0.272932	LRP1B	ENSBTAG00000024632
10	15765001	15775000	564	0.48318	0.134011	SPESP1	ENSBTAG00000005994		21	65360001	65370000	266	0.421149	0.394378	WDR25	ENSBTAG00000007233		24	26350001	26360000	485	0.575755	0.272932
24	23500001	23510000	482	0.269986	0.13403	ASXL3	ENSBTAG00000047003		5	105325001	105335000	342	0.373909	0.394389	KCNA6	ENSBTAG00000047191		22	22890001	22900000	427	0.58867	0.27296
5	105520001	105530000	691	0.286932	0.13403	AKAP3 DYRK4	ENSBTAG00000001020 ENSBTAG00000007556		24	40455001	40465000	292	0.512907	0.394421	PTPRM	ENSBTAG00000024015		10	37200001	37210000	231	0.699903	0.272981	MAPKBP1	ENSBTAG00000015142
9	14960001	14970000	786	0.253033	0.134042	FILIP1	ENSBTAG00000000053		14	44355001	44365000	253	0.408073	0.394459				9	15075001	15085000	317	0.177012	0.272985	FILIP1	ENSBTAG00000000053
1	97290001	97300000	408	0.596784	0.134049	ENSBTAG00000042535	ENSBTAG00000042535		22	51060001	51070000	202	0.67676	0.394476	SLC25A20	ENSBTAG00000000191		13	48365001	48375000	271	0.242426	0.272993
2	39845001	39855000	354	0.108206	0.134068				13	76195001	76205000	262	0.250996	0.394478	SULF2	ENSBTAG00000007490		18	39335001	39345000	236	0.628572	0.272995	AP1G1	ENSBTAG00000002769
10	38110001	38120000	484	0.0850684	0.134069	TTBK2	ENSBTAG00000006470		12	10390001	10400000	396	0.184276	0.394512				7	37265001	37275000	355	0.459655	0.273023
29	20110001	20120000	576	0.134996	0.134083	LUZP2	ENSBTAG00000001043		14	24130001	24140000	301	0.652574	0.394523				17	17285001	17295000	382	0.248043	0.273023	CLGN	ENSBTAG00000001580
1	123035001	123045000	600	0.468369	0.134099				9	14930001	14940000	344	0.375967	0.394552	FILIP1	ENSBTAG00000000053		20	12305001	12315000	289	0.199113	0.273036
24	39740001	39750000	511	0.237872	0.134102				12	2865001	2875000	230	0.676673	0.394559				11	33115001	33125000	378	0.331205	0.273043
10	25855001	25865000	343	0.450089	0.134107	RPGRIP1	ENSBTAG00000004694		9	88900001	88910000	294	0.680164	0.394562	ESR1	ENSBTAG00000007159		22	13635001	13645000	432	0.392055	0.273046	ENSBTAG00000047441	ENSBTAG00000047441
2	43330001	43340000	413	0.0821271	0.134108				16	3240001	3250000	218	0.719442	0.394566	CDK18	ENSBTAG00000012673		2	42065001	42075000	472	0.410514	0.273068	GALNT13	ENSBTAG00000005562
22	32435001	32445000	460	0.402116	0.134108	ARL6IP5	ENSBTAG00000021506		23	44220001	44230000	238	0.526357	0.394573				7	37340001	37350000	338	0.182195	0.273072	SEMA6A 5S_rRNA	ENSBTAG00000020489 ENSBTAG00000037229
2	42175001	42185000	563	0.236774	0.134127	GALNT13	ENSBTAG00000005562		11	65015001	65025000	196	0.649432	0.394575				22	51060001	51070000	269	0.632343	0.273088	SLC25A20	ENSBTAG00000000191
18	17685001	17695000	496	0.245956	0.134159				15	74710001	74720000	257	0.155396	0.394584				7	37690001	37700000	277	0.554856	0.273103	COMMD10	ENSBTAG00000019071
4	75515001	75525000	418	0.159143	0.134161				1	152885001	152895000	284	0.623936	0.394584				7	3050001	3060000	331	0.333715	0.27318	WNT3A	ENSBTAG00000039397
7	24080001	24090000	640	0.528567	0.134172	CHSY3	ENSBTAG00000014661		27	41165001	41175000	351	0.379593	0.394613				6	103425001	103435000	478	0.621176	0.273182	EVC	ENSBTAG00000004287
20	21910001	21920000	496	0.132966	0.13419				13	76585001	76595000	227	0.450591	0.394621				28	28415001	28425000	387	0.751322	0.273183	MICU1	ENSBTAG00000005807
13	49425001	49435000	346	0.404158	0.134195				13	23320001	23330000	209	0.426679	0.394627				2	127980001	127990000	227	0.495404	0.273207
15	65540001	65550000	494	0.299421	0.134198				13	50810001	50820000	457	0.308486	0.394627				7	3065001	3075000	423	0.49449	0.273214	WNT3A	ENSBTAG00000039397
24	1345001	1355000	572	0.471528	0.134208				14	21470001	21480000	284	0.283235	0.394643				9	7035001	7045000	593	0.542731	0.273216
14	74580001	74590000	665	0.216463	0.134209	MMP16	ENSBTAG00000006877		1	48460001	48470000	443	0.427067	0.394644				17	64690001	64700000	297	0.592192	0.273218	ENSBTAG00000055141	ENSBTAG00000055141
15	25375001	25385000	477	0.467529	0.134229				12	40650001	40660000	194	0.26801	0.394662				10	30060001	30070000	245	0.630638	0.273249	ENSBTAG00000020100 SCG5	ENSBTAG00000020100 ENSBTAG00000032613
11	10495001	10505000	410	0.15645	0.13424	MOB1A BOLA3	ENSBTAG00000006259 ENSBTAG00000050675		28	26905001	26915000	337	0.554971	0.394675	ADAMTS14	ENSBTAG00000021177		4	49370001	49380000	394	0.587939	0.273252	NRCAM	ENSBTAG00000006732
2	41540001	41550000	441	0.153276	0.134253				7	102695001	102705000	341	0.274259	0.394684				27	41105001	41115000	470	0.36532	0.27327
16	63310001	63320000	534	0.231837	0.134269				11	91145001	91155000	293	0.464501	0.394688				1	155845001	155855000	383	0.346829	0.273273
1	18685001	18695000	746	0.312785	0.134271	TMPRSS15	ENSBTAG00000000597		1	9350001	9360000	258	0.63511	0.39469				13	25160001	25170000	328	0.575309	0.27328	KIAA1217	ENSBTAG00000018395
10	30070001	30080000	468	0.3935	0.134298	ENSBTAG00000020100	ENSBTAG00000020100		1	99315001	99325000	250	0.393823	0.394694				14	23060001	23070000	259	0.600411	0.273297	TMEM68	ENSBTAG00000005893
9	15380001	15390000	407	0.0835822	0.134317				18	9145001	9155000	227	0.301039	0.394695				7	30185001	30195000	397	0.258999	0.273309	CSNK1G3	ENSBTAG00000017550
4	112845001	112855000	1018	0.204178	0.134317	GIMAP8	ENSBTAG00000014402		1	99000001	99010000	265	0.432232	0.394717				25	25265001	25275000	379	0.410525	0.273314	KIAA0556	ENSBTAG00000006129
1	110505001	110515000	433	0.522804	0.134342				10	48835001	48845000	272	0.18003	0.394725				5	41570001	41580000	398	0.152222	0.273382	ABCD2	ENSBTAG00000038043
5	24415001	24425000	530	0.620408	0.134356	TMCC3	ENSBTAG00000014375		3	64870001	64880000	329	0.239519	0.394732				11	10095001	10105000	266	0.164443	0.273401	LOXL3	ENSBTAG00000018578
11	3635001	3645000	528	0.273548	0.134359				27	16405001	16415000	285	0.146344	0.39481	MTNR1A	ENSBTAG00000046938		6	20370001	20380000	463	0.680459	0.273447
26	36180001	36190000	560	0.650812	0.134367	ATRNL1	ENSBTAG00000017709		4	7780001	7790000	136	0.47564	0.394817				8	80310001	80320000	394	0.707655	0.27347
15	45335001	45345000	618	0.255573	0.134374	SYT9	ENSBTAG00000032079		7	104135001	104145000	365	0.324203	0.394823				10	97395001	97405000	487	0.172312	0.273496
17	14635001	14645000	653	0.15954	0.13438				17	8005001	8015000	294	0.168736	0.394864				18	43495001	43505000	342	0.595261	0.273501	GPATCH1	ENSBTAG00000000721
13	30690001	30700000	483	0.166189	0.13439				8	42770001	42780000	299	0.221976	0.394865				12	79555001	79565000	399	0.383978	0.273505
13	62565001	62575000	342	0.373731	0.134403	BPIFA2C	ENSBTAG00000031376		22	28850001	28860000	282	0.487818	0.394873	SHQ1	ENSBTAG00000005436		5	63015001	63025000	336	0.327902	0.273511	ENSBTAG00000030994	ENSBTAG00000030994
19	55110001	55120000	548	0.530256	0.134422				24	1340001	1350000	381	0.746567	0.394918				11	33110001	33120000	348	0.292092	0.273525
23	33075001	33085000	609	0.418226	0.134422	TDP2 ACOT13	ENSBTAG00000000365 ENSBTAG00000016337		15	74520001	74530000	147	0.424779	0.394929				10	35340001	35350000	470	0.594312	0.273542	FSIP1	ENSBTAG00000012015
15	59390001	59400000	491	0.083602	0.134429				29	9470001	9480000	283	0.635369	0.394947				6	112065001	112075000	376	0.599034	0.273557	LDB2	ENSBTAG00000014058
26	49965001	49975000	849	0.68775	0.134439	ENSBTAG00000055308	ENSBTAG00000055308		19	43560001	43570000	140	0.414829	0.394948	MEOX1	ENSBTAG00000015751		11	67200001	67210000	301	0.300663	0.27356
4	50995001	51005000	405	0.138445	0.134449	ASZ1	ENSBTAG00000000169		19	21660001	21670000	193	0.35249	0.394966	U6	ENSBTAG00000044642		26	26400001	26410000	439	0.411893	0.273565
4	77125001	77135000	421	0.114215	0.134455	YKT6	ENSBTAG00000000274		4	75715001	75725000	179	0.242499	0.394985				2	42575001	42585000	408	0.312338	0.273567
16	63630001	63640000	583	0.131411	0.134458	RNASEL	ENSBTAG00000009091		5	57675001	57685000	470	0.128277	0.395				21	15150001	15160000	395	0.380852	0.273569	SLCO3A1	ENSBTAG00000001652
15	44865001	44875000	741	0.368075	0.134459				28	9100001	9110000	341	0.180376	0.395011	EDARADD	ENSBTAG00000044197		8	41595001	41605000	267	0.324412	0.273576
23	12650001	12660000	497	0.613683	0.134461	DNAH8	ENSBTAG00000014063		7	37380001	37390000	195	0.318342	0.395023	SEMA6A	ENSBTAG00000020489		12	62490001	62500000	431	0.410853	0.273613
16	52500001	52510000	479	0.528198	0.134485	ENSBTAG00000054228	ENSBTAG00000054228		4	100290001	100300000	264	0.781517	0.395046				4	75725001	75735000	494	0.161855	0.27362
14	885001	895000	839	0.149031	0.134495	PLEC	ENSBTAG00000011922		28	44540001	44550000	436	0.210006	0.395046				7	74640001	74650000	427	0.446581	0.273629
4	76105001	76115000	290	0.255723	0.134504				20	45195001	45205000	426	0.53102	0.395055				13	77495001	77505000	457	0.660038	0.273662	KCNB1	ENSBTAG00000027320
14	6485001	6495000	491	0.249424	0.134504	KHDRBS3	ENSBTAG00000002181		13	50020001	50030000	267	0.571319	0.395061				4	111620001	111630000	401	0.165617	0.27368
20	55575001	55585000	603	0.490358	0.134514				27	41210001	41220000	381	0.170177	0.395082				15	65550001	65560000	230	0.470706	0.273686
15	74490001	74500000	468	0.207589	0.134515				11	105935001	105945000	359	0.633378	0.395089	MAMDC4 PHPT1	ENSBTAG00000021550 ENSBTAG00000050722		29	30445001	30455000	394	0.678898	0.273689
6	26820001	26830000	481	0.5406	0.134519				4	49270001	49280000	192	0.536904	0.395091	NRCAM	ENSBTAG00000006732		16	75375001	75385000	392	0.226347	0.27369
11	41960001	41970000	488	0.292813	0.13454				12	82960001	82970000	292	0.298005	0.395094	FAM155A	ENSBTAG00000025220		9	9335001	9345000	529	0.817393	0.273708
13	80915001	80925000	552	0.234509	0.13454	TSHZ2	ENSBTAG00000007917		9	68080001	68090000	309	0.276496	0.395105				27	15005001	15015000	350	0.339723	0.273711
11	89470001	89480000	633	0.378077	0.13454				22	48215001	48225000	156	0.68648	0.395132	PBRM1	ENSBTAG00000014786		15	13960001	13970000	356	0.148751	0.273723	MAML2	ENSBTAG00000037962
18	23900001	23910000	448	0.410859	0.134545	SLC6A2	ENSBTAG00000003353		2	43620001	43630000	339	0.399405	0.395136	FMNL2	ENSBTAG00000026851		6	95275001	95285000	495	0.489822	0.273734	CFAP299 ENSBTAG00000054713	ENSBTAG00000035776 ENSBTAG00000054713
4	75755001	75765000	524	0.194812	0.134556				23	34245001	34255000	342	0.214684	0.39514				14	52460001	52470000	310	0.430831	0.273738
4	100390001	100400000	569	0.286146	0.134564				15	76410001	76420000	184	0.561906	0.395144	AMBRA1	ENSBTAG00000004282		15	80765001	80775000	241	0.723066	0.273751	SLC43A1	ENSBTAG00000051230
4	50120001	50130000	1049	0.355785	0.134572				9	81240001	81250000	182	0.422813	0.395146	PHACTR2	ENSBTAG00000016498		13	77485001	77495000	430	0.697596	0.273784	KCNB1	ENSBTAG00000027320
1	109690001	109700000	366	0.533129	0.134581				12	2860001	2870000	209	0.689101	0.395169				19	12990001	13000000	300	0.250057	0.273785
29	22065001	22075000	810	0.503952	0.134585	GAS2	ENSBTAG00000021654		21	18235001	18245000	333	0.805104	0.395174				2	56335001	56345000	494	0.666633	0.273787	LRP1B	ENSBTAG00000024632
4	49260001	49270000	474	0.271869	0.134593	NRCAM	ENSBTAG00000006732		6	103365001	103375000	355	0.322748	0.395209	CRMP1	ENSBTAG00000004292		24	23540001	23550000	352	0.403077	0.273807	ASXL3	ENSBTAG00000047003
5	11920001	11930000	538	0.676	0.134596	METTL25	ENSBTAG00000008382		2	42070001	42080000	380	0.359628	0.395229	GALNT13	ENSBTAG00000005562		4	34455001	34465000	461	0.491409	0.27381
28	28495001	28505000	592	0.620172	0.134596	MICU1	ENSBTAG00000005807		5	57535001	57545000	175	0.266187	0.39525	BLOC1S1 RDH5	ENSBTAG00000011918 ENSBTAG00000011927		18	40080001	40090000	384	0.617483	0.273815
10	37030001	37040000	381	0.477174	0.134608				14	24020001	24030000	203	0.491531	0.395271				22	13435001	13445000	213	0.410105	0.273843
11	106165001	106175000	688	0.455979	0.134616	GRIN1	ENSBTAG00000047202		9	15055001	15065000	303	0.188979	0.39528	FILIP1	ENSBTAG00000000053		16	3960001	3970000	339	0.696105	0.273844
12	70000001	70010000	806	0.791976	0.134633	ENSBTAG00000047383	ENSBTAG00000047383		22	53910001	53920000	370	0.449826	0.395284				14	68395001	68405000	224	0.706334	0.273846
9	13570001	13580000	491	0.21431	0.134639				23	20370001	20380000	348	0.234067	0.395297				22	19070001	19080000	477	0.229317	0.27386	GRM7	ENSBTAG00000013047
13	48540001	48550000	523	0.322039	0.13464				9	60640001	60650000	177	0.528257	0.395324	ANKRD6	ENSBTAG00000003455		20	12300001	12310000	325	0.209842	0.273867
24	1270001	1280000	664	0.258383	0.134649				8	80465001	80475000	295	0.808672	0.395329				14	6480001	6490000	297	0.33266	0.273868	KHDRBS3	ENSBTAG00000002181
9	73985001	73995000	340	0.618506	0.134677	PDE7B	ENSBTAG00000015888		28	37350001	37360000	232	0.170139	0.395343	NRG3	ENSBTAG00000009587		4	75550001	75560000	248	0.168215	0.27388
4	76560001	76570000	378	0.130821	0.134698	CCM2	ENSBTAG00000008090		13	49695001	49705000	188	0.505292	0.395365				9	27920001	27930000	416	0.639334	0.273883
12	62415001	62425000	657	0.395183	0.134709				2	56335001	56345000	389	0.678502	0.395371	LRP1B	ENSBTAG00000024632		6	98610001	98620000	351	0.444146	0.27389
12	69145001	69155000	443	0.42207	0.13472				27	18250001	18260000	278	0.436674	0.395376				19	42505001	42515000	264	0.267886	0.273896	CAVIN1	ENSBTAG00000039684
24	39730001	39740000	559	0.374899	0.134755				7	39615001	39625000	235	0.118408	0.395384				9	10760001	10770000	636	0.618411	0.273929
14	6710001	6720000	579	0.209935	0.134758				23	18320001	18330000	198	0.397632	0.395387	SUPT3H	ENSBTAG00000032887		13	49820001	49830000	314	0.418415	0.273984
10	37385001	37395000	437	0.15703	0.134789	PLA2G4E	ENSBTAG00000021924		13	49125001	49135000	185	0.610091	0.395406				29	48145001	48155000	425	0.61418	0.273993
10	25850001	25860000	369	0.433609	0.134797	RPGRIP1	ENSBTAG00000004694		18	40920001	40930000	268	0.526401	0.395427	ZNF536	ENSBTAG00000007262		2	43225001	43235000	403	0.317238	0.273998
25	1105001	1115000	601	0.368106	0.134812	UNKL	ENSBTAG00000014126		14	20390001	20400000	212	0.312381	0.395429	SNTG1	ENSBTAG00000002448		21	18235001	18245000	445	0.793574	0.274003
20	12315001	12325000	559	0.192942	0.13485				28	13310001	13320000	339	0.344506	0.395432				11	3010001	3020000	500	0.452823	0.27401	ENSBTAG00000048909	ENSBTAG00000048909
6	25370001	25380000	632	0.624557	0.13485				6	41535001	41545000	241	0.315232	0.395449	KCNIP4	ENSBTAG00000047743		22	51660001	51670000	275	0.637038	0.274012	CATHL6	ENSBTAG00000049629
14	47070001	47080000	410	0.367893	0.134856				1	6270001	6280000	328	0.464218	0.39545	GRIK1	ENSBTAG00000034854		15	74505001	74515000	312	0.378757	0.274056
16	52305001	52315000	519	0.620513	0.134865	TMEM51	ENSBTAG00000005300		10	36800001	36810000	154	0.623915	0.395453	NUSAP1	ENSBTAG00000010774		14	42785001	42795000	276	0.304018	0.274069
13	10335001	10345000	583	0.358067	0.134884	KIF16B	ENSBTAG00000000939		15	39705001	39715000	236	0.548508	0.395486				25	28635001	28645000	190	0.617134	0.27407	CALN1	ENSBTAG00000043969
1	24300001	24310000	591	0.339682	0.13489				1	109080001	109090000	319	0.817222	0.39549	RSRC1	ENSBTAG00000031561		14	6415001	6425000	245	0.41555	0.274078	KHDRBS3	ENSBTAG00000002181
1	107675001	107685000	419	0.180037	0.134894	SCHIP1 U6	ENSBTAG00000014960 ENSBTAG00000054919		5	71195001	71205000	349	0.270581	0.395495	SYN3	ENSBTAG00000020636		14	23070001	23080000	273	0.569757	0.274088	TMEM68 TGS1	ENSBTAG00000005893 ENSBTAG00000005898
6	83555001	83565000	482	0.605347	0.134898	TMPRSS11D	ENSBTAG00000001925		2	43170001	43180000	371	0.463962	0.395527				12	125001	135000	489	0.116896	0.274088
2	41280001	41290000	648	0.160297	0.134908	KCNJ3	ENSBTAG00000006159		14	44315001	44325000	242	0.31186	0.395531	PAG1	ENSBTAG00000014026		23	37405001	37415000	317	0.461232	0.274102	CDKAL1	ENSBTAG00000025589
6	103535001	103545000	681	0.343568	0.134934	EVC2	ENSBTAG00000004277		2	9645001	9655000	194	0.320579	0.395538	ITGAV	ENSBTAG00000019929		4	76085001	76095000	237	0.50538	0.274104
13	49865001	49875000	458	0.369651	0.134938				29	35570001	35580000	202	0.502216	0.395544				15	76540001	76550000	249	0.538174	0.274115	AMBRA1	ENSBTAG00000004282
7	91815001	91825000	718	0.186541	0.134958				22	26590001	26600000	268	0.41478	0.395552				10	215001	225000	880	0.47819	0.27412
1	11665001	11675000	712	0.3971	0.134961				4	119745001	119755000	282	0.65886	0.395571				10	37225001	37235000	248	0.724555	0.274122	PLA2G4B JMJD7	ENSBTAG00000006784 ENSBTAG00000046607
15	55815001	55825000	401	0.517631	0.134962	ENSBTAG00000052297	ENSBTAG00000052297		1	39330001	39340000	299	0.884696	0.395571				1	136505001	136515000	394	0.37559	0.274131
10	67910001	67920000	579	0.279376	0.134965				21	15475001	15485000	365	0.363975	0.395577				17	64045001	64055000	341	0.215596	0.274132	SVOP	ENSBTAG00000018833
28	28545001	28555000	521	0.632647	0.13501	MICU1	ENSBTAG00000005807		19	14045001	14055000	215	0.42397	0.395584				27	8750001	8760000	542	0.216719	0.274134
16	63660001	63670000	492	0.140598	0.135018				9	11070001	11080000	328	0.35248	0.395601				1	122900001	122910000	324	0.291393	0.274137
24	53905001	53915000	683	0.476772	0.135021				9	14315001	14325000	414	0.532389	0.395605				22	48385001	48395000	254	0.599885	0.274153	NISCH	ENSBTAG00000014779
11	16880001	16890000	574	0.435188	0.135029				21	40975001	40985000	272	0.27706	0.395616				7	68360001	68370000	458	0.379195	0.274155
13	48810001	48820000	400	0.228617	0.135039				3	98090001	98100000	244	0.507986	0.395619	SKINT1	ENSBTAG00000009192		29	18630001	18640000	315	0.361736	0.274174	PAK1	ENSBTAG00000010191
7	37250001	37260000	497	0.315249	0.135067				7	92180001	92190000	285	0.325854	0.395639				22	35060001	35070000	308	0.410833	0.274186	LRIG1 SLC25A26 ENSBTAG00000051201	ENSBTAG00000010360 ENSBTAG00000037972 ENSBTAG00000051201
11	6595001	6605000	680	0.153905	0.135084	MAP4K4	ENSBTAG00000013023		15	39375001	39385000	221	0.639668	0.395651	ARNTL	ENSBTAG00000013029		18	39375001	39385000	234	0.670586	0.274205	PHLPP2	ENSBTAG00000007545
5	105580001	105590000	561	0.27716	0.135087	RAD51AP1	ENSBTAG00000040065		8	80510001	80520000	360	0.716678	0.395651				8	28035001	28045000	420	0.565494	0.274247
17	14955001	14965000	578	0.147368	0.135089	ENSBTAG00000049218	ENSBTAG00000049218		8	109545001	109555000	232	0.639933	0.395671				13	50910001	50920000	269	0.199635	0.274261	ADRA1D	ENSBTAG00000019504
21	12470001	12480000	604	0.460478	0.135098				11	41935001	41945000	190	0.262388	0.395703				3	113765001	113775000	391	0.399697	0.274267
24	53805001	53815000	424	0.335246	0.135099	ENSBTAG00000048804	ENSBTAG00000048804		11	53495001	53505000	381	0.523964	0.395712				4	75820001	75830000	381	0.348858	0.274276
24	40395001	40405000	452	0.390405	0.13514	PTPRM	ENSBTAG00000024015		20	35190001	35200000	423	0.784748	0.395712				6	112035001	112045000	395	0.593741	0.274282	LDB2	ENSBTAG00000014058
4	50100001	50110000	894	0.45489	0.135175	ENSBTAG00000053502	ENSBTAG00000053502		15	55960001	55970000	168	0.905384	0.395723				2	43625001	43635000	288	0.295163	0.274286	FMNL2	ENSBTAG00000026851
4	97840001	97850000	631	0.243674	0.135191	LRGUK	ENSBTAG00000015773		13	58795001	58805000	170	0.364462	0.395728	RAE1	ENSBTAG00000010934		20	41190001	41200000	341	0.684691	0.274298
12	70005001	70015000	1208	0.716267	0.135197	ENSBTAG00000047383	ENSBTAG00000047383		27	35145001	35155000	282	0.614898	0.395755				8	48380001	48390000	333	0.609185	0.274315	GDA	ENSBTAG00000011545
14	6220001	6230000	631	0.243398	0.1352				7	67860001	67870000	289	0.32076	0.395763	SGCD	ENSBTAG00000044046		9	14825001	14835000	566	0.196282	0.274335	COX7A2	ENSBTAG00000005096
11	36705001	36715000	649	0.464702	0.135241	ENSBTAG00000024019	ENSBTAG00000024019		6	98620001	98630000	271	0.387608	0.395781				17	15650001	15660000	468	0.183218	0.274344	INPP4B	ENSBTAG00000014111
16	4390001	4400000	302	0.443864	0.135243	EIF2D	ENSBTAG00000010432		23	12625001	12635000	240	0.795748	0.395782	DNAH8	ENSBTAG00000014063		16	74270001	74280000	494	0.457134	0.274348
5	105460001	105470000	578	0.266325	0.135253				7	67845001	67855000	291	0.494718	0.395794	SGCD	ENSBTAG00000044046		7	93460001	93470000	300	0.493214	0.274393	FAM172A	ENSBTAG00000050195
11	36870001	36880000	515	0.33648	0.135262	ACYP2	ENSBTAG00000006852		20	34210001	34220000	375	0.429002	0.395825				20	245001	255000	513	0.157926	0.274394
2	41200001	41210000	519	0.256069	0.135269	KCNJ3	ENSBTAG00000006159		17	54945001	54955000	180	0.565042	0.395839	CUX2	ENSBTAG00000008571		13	49695001	49705000	252	0.497935	0.274445
17	14555001	14565000	519	0.354961	0.135271				27	40985001	40995000	356	0.51233	0.395856				3	44465001	44475000	401	0.475276	0.274445
5	58570001	58580000	753	0.279478	0.135271				5	47585001	47595000	197	0.411112	0.395862	IRAK3	ENSBTAG00000007636		8	72980001	72990000	282	0.3643	0.274464
22	22865001	22875000	501	0.542317	0.135275				22	42170001	42180000	258	0.170403	0.395867	ENSBTAG00000050960	ENSBTAG00000050960		11	33070001	33080000	416	0.340701	0.274473
9	89015001	89025000	443	0.424706	0.135276	ESR1	ENSBTAG00000007159		9	60150001	60160000	216	0.710555	0.395872	BACH2	ENSBTAG00000020713		6	104140001	104150000	327	0.449281	0.274509	CYTL1	ENSBTAG00000011163
4	49390001	49400000	542	0.355195	0.135296	NRCAM	ENSBTAG00000006732		24	52885001	52895000	289	0.267196	0.395875	DCC	ENSBTAG00000048378		5	105325001	105335000	457	0.35553	0.274524	KCNA6	ENSBTAG00000047191
2	23195001	23205000	532	0.249274	0.135297				20	12795001	12805000	225	0.342959	0.395892	ENSBTAG00000049964	ENSBTAG00000049964		20	12470001	12480000	497	0.486099	0.27453	MAST4	ENSBTAG00000025964
1	17710001	17720000	534	0.593074	0.135305				28	13325001	13335000	417	0.468237	0.395895				24	14705001	14715000	567	0.769434	0.274537
20	12475001	12485000	611	0.282998	0.135308	MAST4	ENSBTAG00000025964		26	45585001	45595000	263	0.37704	0.395897	ADAM12	ENSBTAG00000012444		15	95001	105000	853	0.237777	0.274577
14	73890001	73900000	548	0.108523	0.135318	RIPK2	ENSBTAG00000015271		17	14745001	14755000	427	0.331979	0.395899				1	110985001	110995000	255	0.671477	0.274597
4	75585001	75595000	361	0.0839109	0.135329				5	47465001	47475000	347	0.440484	0.395909	GRIP1	ENSBTAG00000033726		11	10115001	10125000	262	0.329296	0.274609	DQX1 TLX2	ENSBTAG00000016609 ENSBTAG00000051550
7	42695001	42705000	590	0.431852	0.135336				6	71015001	71025000	240	0.370202	0.395916	PDCL2	ENSBTAG00000001772		18	40995001	41005000	260	0.483929	0.27461	ZNF536	ENSBTAG00000007262
12	69265001	69275000	601	0.317321	0.135359				3	79190001	79200000	229	0.418709	0.395954	PDE4B	ENSBTAG00000008636		3	98930001	98940000	338	0.530292	0.274626
13	80830001	80840000	680	0.217104	0.135373				8	80515001	80525000	189	0.697244	0.395974				1	98965001	98975000	375	0.500796	0.274626
7	49215001	49225000	483	0.180722	0.135376	HNRNPA0	ENSBTAG00000016929		8	76290001	76300000	338	0.300988	0.395979				15	74490001	74500000	335	0.316201	0.274638
7	68330001	68340000	574	0.479089	0.135378				14	49580001	49590000	191	0.412551	0.395987				5	47600001	47610000	226	0.419829	0.274654	IRAK3	ENSBTAG00000007636
10	68120001	68130000	616	0.215627	0.135421				13	49070001	49080000	168	0.683135	0.396019				4	76465001	76475000	313	0.227706	0.274655	RAMP3	ENSBTAG00000020704
14	26255001	26265000	412	0.360685	0.135431				6	111455001	111465000	239	0.188287	0.39602				13	50135001	50145000	401	0.723064	0.274673
12	68950001	68960000	720	0.219316	0.135445	ENSBTAG00000051263	ENSBTAG00000051263		3	15065001	15075000	293	0.331648	0.396025	DAP3	ENSBTAG00000001199		12	10395001	10405000	408	0.212515	0.274699
20	62135001	62145000	666	0.0974564	0.135448	CTNND2	ENSBTAG00000017222		1	101415001	101425000	319	0.671347	0.396029				14	27880001	27890000	350	0.380493	0.274709	NKAIN3	ENSBTAG00000054400
28	6830001	6840000	725	0.44151	0.135462	SLC35F3	ENSBTAG00000020361		15	65995001	66005000	248	0.620423	0.396038	PAMR1	ENSBTAG00000012630		22	48485001	48495000	266	0.578408	0.274742	BAP1 DNAH1	ENSBTAG00000045817 ENSBTAG00000047794
1	17675001	17685000	770	0.554406	0.135465				28	44430001	44440000	242	0.551876	0.396044	OR13A1	ENSBTAG00000040143		28	43135001	43145000	291	0.150103	0.274752	WDFY4	ENSBTAG00000023028
7	25001	35000	97	0.199106	0.135487				13	75230001	75240000	277	0.23912	0.396046	ENSBTAG00000047336	ENSBTAG00000047336		4	75880001	75890000	333	0.282273	0.274779
24	40175001	40185000	457	0.386963	0.135492				22	27920001	27930000	288	0.446614	0.396046				27	27565001	27575000	334	0.389595	0.274804
2	83050001	83060000	802	0.5748	0.135499				27	32650001	32660000	267	0.344229	0.3961				2	43470001	43480000	251	0.498444	0.274814	PRPF40A	ENSBTAG00000048151
17	14035001	14045000	946	0.230663	0.135511	GYPA	ENSBTAG00000039325		24	53755001	53765000	224	0.645272	0.396104	C24H18orf54	ENSBTAG00000008169		2	39960001	39970000	441	0.342513	0.274821
23	35540001	35550000	774	0.239183	0.135514				18	40115001	40125000	250	0.382649	0.396109				24	23835001	23845000	280	0.193002	0.274825	CCDC178	ENSBTAG00000000138
5	105535001	105545000	679	0.257902	0.135519	DYRK4 bta-mir-2285cr-2	ENSBTAG00000007556 ENSBTAG00000048811		10	37400001	37410000	334	0.514741	0.396112	PLA2G4E	ENSBTAG00000021924		6	104080001	104090000	323	0.48631	0.274843	STK32B	ENSBTAG00000015409
14	41890001	41900000	364	0.140692	0.135524	ZC2HC1A	ENSBTAG00000018902		18	53000001	53010000	249	0.455741	0.396142	ERCC2 PPP1R13L CD3EAP	ENSBTAG00000002072 ENSBTAG00000020689 ENSBTAG00000023601		1	19175001	19185000	486	0.619156	0.274844
13	48025001	48035000	449	0.219594	0.135558	SHLD1	ENSBTAG00000014048		13	48770001	48780000	204	0.285294	0.396154				11	36830001	36840000	390	0.59221	0.274876	ACYP2	ENSBTAG00000006852
26	33800001	33810000	523	0.455012	0.135565				10	51010001	51020000	339	0.364682	0.396161	MYO1E	ENSBTAG00000021538		14	5330001	5340000	405	0.352637	0.274893
19	25385001	25395000	436	0.355199	0.135572	PITPNM3	ENSBTAG00000002982		7	39940001	39950000	214	0.207351	0.396207				24	25495001	25505000	465	0.565197	0.274906	B4GALT6	ENSBTAG00000044063
2	42275001	42285000	477	0.370793	0.135587				23	43955001	43965000	258	0.266809	0.396208				26	15545001	15555000	244	0.459964	0.274919	PLCE1	ENSBTAG00000018966
11	62745001	62755000	467	0.438029	0.135589	ENSBTAG00000048449	ENSBTAG00000048449		10	34870001	34880000	242	0.581652	0.396216				8	80535001	80545000	298	0.605582	0.274932
4	5600001	5610000	441	0.372031	0.135611				21	15440001	15450000	325	0.237415	0.39624				22	51810001	51820000	339	0.782714	0.274933	MAP4	ENSBTAG00000015839
9	35755001	35765000	541	0.398984	0.135621				4	51000001	51010000	251	0.285375	0.39626	ASZ1	ENSBTAG00000000169		4	76215001	76225000	399	0.140043	0.274934	ADCY1	ENSBTAG00000009520
13	10510001	10520000	575	0.327336	0.135625				7	67795001	67805000	276	0.526033	0.396266	SGCD	ENSBTAG00000044046		14	2445001	2455000	347	0.480147	0.274946
8	67015001	67025000	838	0.388587	0.135627	LPL	ENSBTAG00000012855		28	43010001	43020000	168	0.611478	0.396274				21	53875001	53885000	463	0.341973	0.274953
4	109940001	109950000	849	0.327463	0.135643				17	54950001	54960000	279	0.782038	0.396288	CUX2	ENSBTAG00000008571		2	43555001	43565000	289	0.272454	0.27496	FMNL2	ENSBTAG00000026851
1	110935001	110945000	308	0.548391	0.135655	TIPARP	ENSBTAG00000012120		14	24025001	24035000	216	0.488739	0.396292				13	16795001	16805000	276	0.366801	0.274987
2	43400001	43410000	503	0.218597	0.135658				1	146015001	146025000	270	0.274856	0.396297	PCNT	ENSBTAG00000030670		5	62930001	62940000	415	0.18846	0.275002	ENSBTAG00000030994	ENSBTAG00000030994
9	15035001	15045000	457	0.119675	0.135665	FILIP1	ENSBTAG00000000053		13	30020001	30030000	228	0.522964	0.396302				19	41725001	41735000	325	0.152517	0.275005	KRT15 KRT19	ENSBTAG00000004903 ENSBTAG00000004905
8	68815001	68825000	807	0.276176	0.135675				1	139790001	139800000	270	0.214933	0.396303				13	61720001	61730000	191	0.559979	0.27501	POFUT1	ENSBTAG00000016231
3	15095001	15105000	508	0.270385	0.135679				10	67975001	67985000	293	0.431924	0.396303				1	40235001	40245000	618	0.538109	0.27502
13	49600001	49610000	478	0.449498	0.135689				4	119170001	119180000	253	0.628119	0.39632	PTPRN2	ENSBTAG00000004958		14	7295001	7305000	340	0.321483	0.275021
23	20395001	20405000	713	0.131928	0.135703				14	25975001	25985000	182	0.551482	0.39638	CA8	ENSBTAG00000017529		1	99150001	99160000	438	0.408652	0.275026
1	122375001	122385000	556	0.474155	0.135711	PLOD2	ENSBTAG00000007331		4	99685001	99695000	256	0.162514	0.396382				19	30765001	30775000	365	0.701071	0.275029
13	76825001	76835000	537	0.358648	0.135713				28	28355001	28365000	194	0.827955	0.396404				29	18670001	18680000	362	0.316975	0.275082	PAK1	ENSBTAG00000010191
14	32255001	32265000	496	0.563647	0.135716	PREX2	ENSBTAG00000022169		11	78725001	78735000	249	0.682245	0.396419				18	39905001	39915000	448	0.650479	0.275119	ENSBTAG00000051512	ENSBTAG00000051512
1	76100001	76110000	415	0.384315	0.135719	OSTN	ENSBTAG00000018703		15	62745001	62755000	299	0.207947	0.396444				28	3235001	3245000	781	0.294623	0.275121	FMN2	ENSBTAG00000025021
5	107480001	107490000	391	0.446454	0.135722	NINJ2	ENSBTAG00000008554		12	82990001	83000000	301	0.285357	0.396455	FAM155A	ENSBTAG00000025220		13	13215001	13225000	389	0.224571	0.275122
2	26155001	26165000	801	0.414474	0.135722	MYO3B	ENSBTAG00000003626		13	77495001	77505000	326	0.668999	0.396461	KCNB1	ENSBTAG00000027320		5	33105001	33115000	265	0.361457	0.275127	PCED1B	ENSBTAG00000011838
1	19285001	19295000	687	0.477381	0.135729				7	76510001	76520000	277	0.186707	0.396463				10	25860001	25870000	246	0.507463	0.275159
11	9870001	9880000	535	0.273456	0.13573				14	21495001	21505000	201	0.526161	0.396497	RB1CC1	ENSBTAG00000000878		20	12310001	12320000	336	0.240917	0.275174
20	61975001	61985000	500	0.126337	0.135733	CTNND2	ENSBTAG00000017222		7	39935001	39945000	212	0.139057	0.396499				4	76250001	76260000	402	0.0823743	0.275179	ADCY1	ENSBTAG00000009520
4	49930001	49940000	467	0.562702	0.135735	ENSBTAG00000050348	ENSBTAG00000050348		29	44770001	44780000	250	0.631983	0.396536	ENSBTAG00000019689	ENSBTAG00000019689		2	42690001	42700000	337	0.28192	0.275205
5	41455001	41465000	620	0.0609651	0.135746				14	49650001	49660000	264	0.556891	0.396537				16	75460001	75470000	335	0.202879	0.275209	CD34	ENSBTAG00000010562
9	7185001	7195000	773	0.566482	0.135755				24	40425001	40435000	320	0.405335	0.396551	PTPRM	ENSBTAG00000024015		8	73060001	73070000	371	0.452594	0.275226
2	82160001	82170000	717	0.37596	0.135763				17	45520001	45530000	189	0.119511	0.396555				4	50615001	50625000	453	0.489831	0.275262	CTTNBP2	ENSBTAG00000021469
9	42835001	42845000	316	0.469387	0.135781	PDSS2	ENSBTAG00000021859		7	68060001	68070000	328	0.530719	0.396561				4	4630001	4640000	548	0.142304	0.275269	COBL	ENSBTAG00000023806
28	35230001	35240000	543	0.462478	0.135795	TMEM254	ENSBTAG00000001656		7	67940001	67950000	257	0.586312	0.396577	SGCD	ENSBTAG00000044046		18	39915001	39925000	400	0.346998	0.275272	ENSBTAG00000051512	ENSBTAG00000051512
20	35150001	35160000	400	0.40841	0.135804				11	10110001	10120000	203	0.381966	0.396579	DQX1 AUP1 HTRA2	ENSBTAG00000016609 ENSBTAG00000020123 ENSBTAG00000020124		9	88810001	88820000	346	0.449484	0.275273	ESR1	ENSBTAG00000007159
29	50515001	50525000	715	0.481993	0.135806	CHID1 TSPAN4	ENSBTAG00000009899 ENSBTAG00000019369		23	5740001	5750000	328	0.59589	0.396604				4	50865001	50875000	285	0.151118	0.275283	CFTR	ENSBTAG00000006589
11	96110001	96120000	811	0.177804	0.135819	HSPA5 RABEPK	ENSBTAG00000007662 ENSBTAG00000015098		4	41505001	41515000	300	0.348774	0.396606				23	6830001	6840000	472	0.576538	0.275302	KLHL31	ENSBTAG00000018167
14	63420001	63430000	603	0.123768	0.135824	YWHAZ	ENSBTAG00000000236		1	91345001	91355000	354	0.623294	0.396657				10	19660001	19670000	265	0.33328	0.275305
9	13265001	13275000	646	0.197063	0.135838	CD109	ENSBTAG00000013222		18	14650001	14660000	188	0.462186	0.39667	SPIRE2	ENSBTAG00000040356		1	136175001	136185000	296	0.277012	0.275314	TMEM108	ENSBTAG00000018508
14	72560001	72570000	597	0.102336	0.135865				4	73000001	73010000	246	0.208	0.39671				4	16535001	16545000	345	0.658043	0.275326
4	49960001	49970000	410	0.545592	0.135878	ENSBTAG00000050348	ENSBTAG00000050348		19	30760001	30770000	292	0.771252	0.396719				11	36825001	36835000	453	0.642629	0.275346	ACYP2	ENSBTAG00000006852
4	75610001	75620000	469	0.0939773	0.135878				2	39795001	39805000	163	0.308664	0.39673	GPD2	ENSBTAG00000009770		24	59145001	59155000	368	0.67453	0.275352
23	28290001	28300000	788	0.288926	0.135893	TUBB FLOT1	ENSBTAG00000006969 ENSBTAG00000009960		13	16715001	16725000	269	0.480539	0.396743				23	24125001	24135000	516	0.39081	0.275365	PKHD1	ENSBTAG00000011237
24	6610001	6620000	765	0.640201	0.135897				6	93170001	93180000	328	0.2642	0.396747	FRAS1	ENSBTAG00000010716		9	12575001	12585000	405	0.373109	0.27539	KCNQ5	ENSBTAG00000007791
4	108570001	108580000	892	0.455377	0.135912				17	14260001	14270000	370	0.298405	0.396749				11	102140001	102150000	333	0.608195	0.275419	MED27	ENSBTAG00000000382
16	63340001	63350000	522	0.145393	0.135928				4	77085001	77095000	193	0.200856	0.396766	CAMK2B	ENSBTAG00000012653		22	53865001	53875000	397	0.232917	0.275428	LARS2	ENSBTAG00000007315
2	42360001	42370000	590	0.213235	0.135943				28	28540001	28550000	220	0.88052	0.396773	MICU1	ENSBTAG00000005807		28	9045001	9055000	504	0.222526	0.275444
28	28480001	28490000	573	0.653221	0.135953	MICU1	ENSBTAG00000005807		7	69560001	69570000	261	0.466559	0.396779				4	33895001	33905000	462	0.382803	0.275465
18	39900001	39910000	587	0.3704	0.135955	ENSBTAG00000051512	ENSBTAG00000051512		13	16865001	16875000	273	0.538944	0.396813				10	35515001	35525000	370	0.598517	0.275475	GPR176	ENSBTAG00000016826
1	17055001	17065000	601	0.580118	0.135955				15	65985001	65995000	229	0.399605	0.396824	PAMR1	ENSBTAG00000012630		28	42930001	42940000	215	0.27022	0.27548	ARHGAP22	ENSBTAG00000007878
27	17880001	17890000	806	0.218205	0.135967				15	45315001	45325000	272	0.255148	0.396828	SYT9	ENSBTAG00000032079		7	90400001	90410000	379	0.439762	0.275514	ADGRV1	ENSBTAG00000006031
7	69460001	69470000	421	0.441404	0.135989				11	44455001	44465000	281	0.35511	0.396831	SH3RF3	ENSBTAG00000038011		12	14255001	14265000	285	0.401727	0.275524
4	76175001	76185000	546	0.159428	0.135998	ADCY1	ENSBTAG00000009520		4	76085001	76095000	163	0.491102	0.396846				23	43955001	43965000	331	0.24801	0.275527
7	49075001	49085000	359	0.291102	0.13601	KLHL3	ENSBTAG00000002796		4	85390001	85400000	228	0.46046	0.396851				4	23040001	23050000	420	0.55494	0.275541	DGKB	ENSBTAG00000021905
7	93520001	93530000	611	0.405889	0.136014	KIAA0825	ENSBTAG00000003144		9	83695001	83705000	243	0.633635	0.396865	GRM1	ENSBTAG00000044181		17	13915001	13925000	377	0.404361	0.275559
24	14665001	14675000	635	0.625166	0.136014				17	64565001	64575000	252	0.417828	0.396865				29	22745001	22755000	517	0.178906	0.275573
13	48980001	48990000	370	0.354285	0.13602				14	23870001	23880000	162	0.686727	0.396867	IMPAD1	ENSBTAG00000015637		9	15175001	15185000	450	0.209242	0.275578
7	91640001	91650000	730	0.137734	0.136022				7	42375001	42385000	497	0.660725	0.396878	ENSBTAG00000030714	ENSBTAG00000030714		29	35120001	35130000	441	0.36164	0.275598
28	39110001	39120000	670	0.382849	0.136028				12	60145001	60155000	286	0.464291	0.396883				18	38890001	38900000	287	0.58154	0.275615
13	69485001	69495000	575	0.60956	0.136037				9	15350001	15360000	214	0.315818	0.396907	SENP6	ENSBTAG00000005869		5	105255001	105265000	422	0.519837	0.275654
6	12935001	12945000	716	0.586743	0.136039				1	19175001	19185000	360	0.642702	0.396934				18	39065001	39075000	361	0.589211	0.27567	DHODH	ENSBTAG00000019887
1	2285001	2295000	611	0.47271	0.136044	IL10RB	ENSBTAG00000019404		6	87030001	87040000	481	0.739309	0.396946				13	80915001	80925000	442	0.472032	0.275677	TSHZ2	ENSBTAG00000007917
10	67775001	67785000	541	0.349449	0.136052	FBXO34	ENSBTAG00000020533		13	75220001	75230000	263	0.338962	0.396949	ENSBTAG00000047336	ENSBTAG00000047336		26	34960001	34970000	520	0.795343	0.275679	ABLIM1	ENSBTAG00000004899
9	42840001	42850000	330	0.462546	0.136055	PDSS2	ENSBTAG00000021859		27	40940001	40950000	229	0.292687	0.396965				6	98635001	98645000	493	0.42302	0.275685
13	51300001	51310000	484	0.700165	0.136055	PANK2 ENSBTAG00000053268	ENSBTAG00000007920 ENSBTAG00000053268		4	82395001	82405000	249	0.39823	0.396978	AMPH	ENSBTAG00000031967		28	42305001	42315000	384	0.641318	0.275694
22	36060001	36070000	554	0.510153	0.136063				26	40375001	40385000	262	0.323297	0.396991				7	67850001	67860000	441	0.45013	0.275697	SGCD	ENSBTAG00000044046
11	42005001	42015000	408	0.167168	0.13609				3	9555001	9565000	241	0.437052	0.397015				9	32105001	32115000	272	0.42923	0.275726	MCM9	ENSBTAG00000002059
28	28425001	28435000	575	0.498514	0.136097	MICU1	ENSBTAG00000005807		7	37525001	37535000	292	0.508315	0.397017				8	86080001	86090000	276	0.295429	0.275747	ROR2 ENSBTAG00000054391	ENSBTAG00000005092 ENSBTAG00000054391
1	155850001	155860000	562	0.306701	0.136111				26	26435001	26445000	295	0.536866	0.397021				20	4865001	4875000	412	0.397881	0.275763
6	93070001	93080000	576	0.568219	0.13613	FRAS1	ENSBTAG00000010716		20	25245001	25255000	253	0.5453	0.397041				20	12535001	12545000	343	0.1843	0.275764	MAST4	ENSBTAG00000025964
20	61690001	61700000	654	0.163845	0.136135	CTNND2	ENSBTAG00000017222		29	19300001	19310000	347	0.1286	0.397042				26	33710001	33720000	403	0.710201	0.275767
18	31645001	31655000	665	0.607944	0.136135				12	2820001	2830000	389	0.721844	0.397048				2	145001	155000	834	0.393655	0.275774
23	5860001	5870000	937	0.563869	0.136141				13	77155001	77165000	211	0.631011	0.397081	ARFGEF2	ENSBTAG00000007120		28	43015001	43025000	313	0.546844	0.275809	WDFY4	ENSBTAG00000023028
7	91635001	91645000	699	0.115401	0.136142				11	106135001	106145000	368	0.551012	0.397086	ENSBTAG00000053827	ENSBTAG00000053827		28	9105001	9115000	479	0.181034	0.275817	EDARADD	ENSBTAG00000044197
9	13430001	13440000	668	0.23146	0.136145				14	5140001	5150000	262	0.455554	0.397095				2	70465001	70475000	274	0.821483	0.275818
28	28555001	28565000	503	0.596627	0.136179	MICU1	ENSBTAG00000005807		11	106145001	106155000	398	0.4567	0.397112				1	72880001	72890000	344	0.649991	0.275827	LSG1	ENSBTAG00000008461
1	74460001	74470000	737	0.576952	0.136179				18	39920001	39930000	298	0.430947	0.397125	ENSBTAG00000051512	ENSBTAG00000051512		6	110315001	110325000	362	0.535433	0.275833
10	68180001	68190000	560	0.289944	0.136196	ENSBTAG00000049100	ENSBTAG00000049100		9	103320001	103330000	223	0.0870388	0.397135				29	40525001	40535000	474	0.534466	0.275836
7	45080001	45090000	574	0.275752	0.136199	FSTL4	ENSBTAG00000017105		3	9645001	9655000	194	0.594909	0.397151	PIGM	ENSBTAG00000002419		7	98930001	98940000	422	0.335475	0.275839
10	29975001	29985000	358	0.24562	0.13622	GREM1	ENSBTAG00000050495		22	37710001	37720000	275	0.406863	0.397175				13	48750001	48760000	387	0.369552	0.27584
11	106060001	106070000	525	0.414034	0.136228	FUT7 ABCA2	ENSBTAG00000046516 ENSBTAG00000047254		13	48840001	48850000	361	0.786729	0.397187				21	6795001	6805000	430	0.682755	0.275847
29	30645001	30655000	620	0.539999	0.13623				4	50430001	50440000	231	0.728935	0.397196	CTTNBP2	ENSBTAG00000021469		5	50715001	50725000	503	0.30745	0.275852	PPM1H	ENSBTAG00000011857
26	27065001	27075000	675	0.398254	0.136232				13	25780001	25790000	216	0.549593	0.397208				16	3825001	3835000	343	0.701322	0.275863	RHEX	ENSBTAG00000008513
13	48970001	48980000	565	0.258085	0.136237				5	62585001	62595000	251	0.124028	0.397226				5	63445001	63455000	605	0.300574	0.275867
10	37040001	37050000	322	0.450643	0.136252				4	6510001	6520000	355	0.142881	0.397229				4	16420001	16430000	399	0.583962	0.275868
5	105175001	105185000	707	0.31983	0.136263				11	106140001	106150000	391	0.510898	0.397236	ENSBTAG00000053827	ENSBTAG00000053827		2	43575001	43585000	282	0.200078	0.27587	FMNL2	ENSBTAG00000026851
10	38445001	38455000	599	0.489719	0.136313				10	25850001	25860000	197	0.67353	0.397271	RPGRIP1	ENSBTAG00000004694		29	49745001	49755000	525	0.568852	0.275876	ENSBTAG00000053793	ENSBTAG00000053793
5	105595001	105605000	585	0.223352	0.136359	RAD51AP1 C5H12orf4	ENSBTAG00000040065 ENSBTAG00000053303		18	14630001	14640000	175	0.428497	0.397279	FANCA	ENSBTAG00000001906		13	50130001	50140000	476	0.748229	0.275914
2	39960001	39970000	556	0.174156	0.136363				7	37025001	37035000	338	0.291068	0.397324				13	49120001	49130000	283	0.628283	0.275928
24	31995001	32005000	613	0.445809	0.136367				6	110300001	110310000	321	0.564348	0.397335				4	16140001	16150000	367	0.828416	0.27593	GLCCI1	ENSBTAG00000008533
20	37125001	37135000	563	0.314028	0.136378	CPLANE1	ENSBTAG00000000586		16	9695001	9705000	355	0.227405	0.397338				5	33065001	33075000	247	0.326956	0.275968	PCED1B	ENSBTAG00000011838
19	30985001	30995000	435	0.636669	0.136423				5	94400001	94410000	225	0.192317	0.397347	PTPRO	ENSBTAG00000006256		5	27400001	27410000	248	0.579908	0.275978	KRT6B	ENSBTAG00000038033
7	37160001	37170000	501	0.256978	0.136423				14	21660001	21670000	212	0.438357	0.397348				7	36995001	37005000	352	0.373839	0.275998
14	51870001	51880000	503	0.130731	0.13643	CSMD3	ENSBTAG00000038281		20	12345001	12355000	291	0.208413	0.397348				11	10495001	10505000	331	0.210981	0.276035	MOB1A BOLA3	ENSBTAG00000006259 ENSBTAG00000050675
29	43675001	43685000	1027	0.136316	0.136469	ENSBTAG00000048699 ENSBTAG00000049408	ENSBTAG00000048699 ENSBTAG00000049408		22	58745001	58755000	292	0.650531	0.397353	IQSEC1	ENSBTAG00000003237		15	14005001	14015000	265	0.0994976	0.276046	MAML2	ENSBTAG00000037962
11	9945001	9955000	480	0.318754	0.136488				8	106090001	106100000	250	0.718135	0.397365	ASTN2	ENSBTAG00000025667		7	3145001	3155000	401	0.410142	0.276057
10	35595001	35605000	482	0.303682	0.136493	EIF2AK4	ENSBTAG00000014351		1	6430001	6440000	251	0.54725	0.39738	GRIK1	ENSBTAG00000034854		23	34110001	34120000	563	0.16309	0.276074
6	22400001	22410000	499	0.287414	0.136506				4	49985001	49995000	203	0.682143	0.397391	STARD3NL ENSBTAG00000050348	ENSBTAG00000038795 ENSBTAG00000050348		11	3670001	3680000	442	0.602882	0.276075	INPP4A	ENSBTAG00000004814
4	76140001	76150000	430	0.117747	0.136511				13	50060001	50070000	419	0.697943	0.397415				10	35535001	35545000	428	0.566221	0.27609	GPR176	ENSBTAG00000016826
8	80630001	80640000	496	0.408041	0.136511				19	59690001	59700000	297	0.675205	0.397427				4	50385001	50395000	395	0.403315	0.276121
7	37010001	37020000	547	0.269972	0.136511				10	29800001	29810000	196	0.576852	0.397438	FMN1	ENSBTAG00000025634		7	32085001	32095000	332	0.106856	0.276125
7	92095001	92105000	611	0.298336	0.136521				10	30195001	30205000	236	0.521401	0.397438				11	1115001	1125000	298	0.632248	0.276137
17	21805001	21815000	600	0.552738	0.136549				4	97845001	97855000	219	0.435323	0.397439	LRGUK	ENSBTAG00000015773		4	119665001	119675000	255	0.544031	0.276163	VIPR2	ENSBTAG00000037649
21	56940001	56950000	727	0.136646	0.136556				24	26350001	26360000	347	0.591371	0.397457				5	12340001	12350000	332	0.505579	0.276197	TMTC2	ENSBTAG00000002888
16	4270001	4280000	406	0.512357	0.136562	IKBKE	ENSBTAG00000010408		15	80540001	80550000	341	0.415911	0.397501	P2RX3	ENSBTAG00000000376		13	49745001	49755000	282	0.596949	0.276212
1	44015001	44025000	427	0.295028	0.136585	COL8A1	ENSBTAG00000013662		16	4205001	4215000	222	0.764699	0.39751	SRGAP2	ENSBTAG00000001483		11	73420001	73430000	299	0.446802	0.276217
23	35565001	35575000	511	0.304068	0.136589				27	43705001	43715000	389	0.225542	0.397558				3	103075001	103085000	508	0.260693	0.276225
27	35765001	35775000	717	0.28508	0.136589	ZMAT4	ENSBTAG00000017420		28	9295001	9305000	226	0.420443	0.397569				29	29220001	29230000	400	0.383835	0.276226	ENSBTAG00000033377	ENSBTAG00000033377
23	7150001	7160000	577	0.672118	0.136594	TAP2	ENSBTAG00000003038		7	47675001	47685000	238	0.297227	0.397575	TRPC7	ENSBTAG00000014638		2	70455001	70465000	343	0.84379	0.27623
15	76415001	76425000	414	0.36688	0.136598	AMBRA1	ENSBTAG00000004282		3	89740001	89750000	238	0.186472	0.397594				13	53480001	53490000	459	0.232471	0.276255
16	63295001	63305000	407	0.169545	0.136637				17	26960001	26970000	408	0.299452	0.397601				9	77645001	77655000	293	0.695417	0.276261
4	76370001	76380000	548	0.0948102	0.136653				28	41120001	41130000	370	0.512725	0.397625				3	15055001	15065000	320	0.341248	0.276275	DAP3	ENSBTAG00000001199
4	48155001	48165000	406	0.464662	0.136654	PRKAR2B	ENSBTAG00000014958		4	80765001	80775000	439	0.256877	0.397641	SUGCT	ENSBTAG00000032121		27	17790001	17800000	492	0.502609	0.276277
3	58480001	58490000	574	0.121845	0.136657	CCN1	ENSBTAG00000009844		11	106020001	106030000	386	0.531455	0.397644	PTGDS ENSBTAG00000030296	ENSBTAG00000015074 ENSBTAG00000030296		13	48905001	48915000	340	0.498927	0.276325
16	63400001	63410000	483	0.174793	0.136662				13	49315001	49325000	227	0.711237	0.397645				15	50575001	50585000	518	0.635532	0.276326
1	109865001	109875000	536	0.57306	0.136665				4	50095001	50105000	401	0.535951	0.397646	ENSBTAG00000053502	ENSBTAG00000053502		13	49095001	49105000	306	0.455529	0.27633
17	15650001	15660000	597	0.144396	0.136669	INPP4B	ENSBTAG00000014111		11	44475001	44485000	220	0.400636	0.397651	SH3RF3	ENSBTAG00000038011		17	64650001	64660000	233	0.526502	0.276341	WSCD2	ENSBTAG00000013686
13	50430001	50440000	358	0.513082	0.13668				9	32090001	32100000	199	0.460341	0.397653	MCM9	ENSBTAG00000002059		18	17615001	17625000	380	0.340067	0.276347
20	2600001	2610000	806	0.636595	0.136692	KCNIP1	ENSBTAG00000002865		29	18140001	18150000	212	0.318137	0.397654	INTS4	ENSBTAG00000010505		14	42355001	42365000	249	0.207805	0.276377
26	35775001	35785000	606	0.624515	0.136694	ATRNL1	ENSBTAG00000017709		10	29770001	29780000	273	0.551375	0.397661	FMN1	ENSBTAG00000025634		8	79435001	79445000	373	0.656488	0.276378
19	39490001	39500000	501	0.0971123	0.136714	LASP1	ENSBTAG00000030587		14	15195001	15205000	197	0.561717	0.39769				28	28485001	28495000	319	0.86842	0.276394	MICU1	ENSBTAG00000005807
13	10500001	10510000	559	0.349899	0.136733				18	53020001	53030000	181	0.59209	0.39772	ERCC1 PPP1R13L CD3EAP	ENSBTAG00000017355 ENSBTAG00000020689 ENSBTAG00000023601		5	47460001	47470000	471	0.419079	0.276408	GRIP1	ENSBTAG00000033726
21	21965001	21975000	474	0.078442	0.136734				4	16535001	16545000	246	0.662404	0.397729				12	84335001	84345000	413	0.582633	0.276411
26	33645001	33655000	492	0.69999	0.136741	TCF7L2	ENSBTAG00000021574		28	24620001	24630000	241	0.643045	0.397736	MYPN	ENSBTAG00000017509		8	43535001	43545000	434	0.339805	0.276419
7	37195001	37205000	459	0.0985426	0.136742				22	19265001	19275000	406	0.680987	0.397752	GRM7	ENSBTAG00000013047		10	30015001	30025000	319	0.586003	0.276427	SCG5	ENSBTAG00000032613
11	96115001	96125000	766	0.172487	0.136756	HSPA5	ENSBTAG00000007662		7	92305001	92315000	364	0.271852	0.397764				18	39345001	39355000	194	0.740329	0.276444	AP1G1 PHLPP2	ENSBTAG00000002769 ENSBTAG00000007545
16	35920001	35930000	545	0.277194	0.136769				19	30870001	30880000	253	0.827338	0.397784				28	11650001	11660000	429	0.315759	0.276448
7	92315001	92325000	571	0.200405	0.136771				2	42930001	42940000	258	0.215647	0.397784				1	74275001	74285000	590	0.735602	0.27645
4	49810001	49820000	299	0.353653	0.136785	ENSBTAG00000050348	ENSBTAG00000050348		6	103420001	103430000	282	0.545591	0.397802	EVC	ENSBTAG00000004287		13	16920001	16930000	304	0.375375	0.276457
1	108975001	108985000	404	0.545397	0.136789	RSRC1	ENSBTAG00000031561		2	800001	810000	247	0.501327	0.397806	HERC2	ENSBTAG00000013916		10	26190001	26200000	388	0.475284	0.276467	ENSBTAG00000049914	ENSBTAG00000049914
13	52655001	52665000	525	0.673499	0.136797				14	22075001	22085000	228	0.344561	0.397818				5	47345001	47355000	346	0.493737	0.276502	GRIP1	ENSBTAG00000033726
7	49210001	49220000	486	0.212306	0.136801	HNRNPA0	ENSBTAG00000016929		12	79365001	79375000	265	0.397132	0.397835				1	122375001	122385000	326	0.574874	0.276532	PLOD2	ENSBTAG00000007331
10	37480001	37490000	426	0.42335	0.136804	PLA2G4D	ENSBTAG00000005268		8	33160001	33170000	412	0.156704	0.39787				29	20435001	20445000	377	0.208501	0.276567
2	42155001	42165000	599	0.282139	0.136819	GALNT13	ENSBTAG00000005562		6	29190001	29200000	369	0.79757	0.397924	UNC5C	ENSBTAG00000002084		2	46980001	46990000	272	0.425879	0.276586	LYPD6B	ENSBTAG00000019683
2	100980001	100990000	366	0.301784	0.136821	ENSBTAG00000048438	ENSBTAG00000048438		22	13645001	13655000	230	0.508746	0.397933				2	800001	810000	335	0.475805	0.276602	HERC2	ENSBTAG00000013916
29	40530001	40540000	744	0.445978	0.136837				22	50200001	50210000	145	0.635153	0.39794				4	119750001	119760000	303	0.60573	0.276608
1	76110001	76120000	433	0.393241	0.136852				6	33825001	33835000	227	0.423055	0.39794	CCSER1	ENSBTAG00000019808		8	76350001	76360000	310	0.483495	0.276611
13	77480001	77490000	544	0.580994	0.136857	KCNB1	ENSBTAG00000027320		14	43360001	43370000	244	0.405404	0.397951				17	60950001	60960000	328	0.280469	0.276627	ENSBTAG00000051737	ENSBTAG00000051737
12	69255001	69265000	550	0.332309	0.136859				1	125495001	125505000	301	0.560643	0.397981	SLC9A9	ENSBTAG00000031178		13	50235001	50245000	381	0.51432	0.276644
17	12310001	12320000	560	0.245642	0.136891				10	30965001	30975000	187	0.493105	0.397984	DPH6	ENSBTAG00000001364		27	41195001	41205000	432	0.258934	0.276653
18	43305001	43315000	659	0.445859	0.136896				4	119730001	119740000	235	0.568917	0.397997				3	75375001	75385000	532	0.395618	0.276658	LRRC7	ENSBTAG00000009338
28	36145001	36155000	589	0.336481	0.136899				24	56955001	56965000	334	0.685244	0.39802	ATP8B1	ENSBTAG00000005738		17	26960001	26970000	551	0.28919	0.276685
1	110520001	110530000	372	0.558928	0.136904				27	40945001	40955000	279	0.343553	0.398023				11	106105001	106115000	307	0.643404	0.276742	UAP1L1	ENSBTAG00000048054
1	136845001	136855000	418	0.310719	0.136922	NPHP3	ENSBTAG00000005769		28	9265001	9275000	341	0.462119	0.398028				9	77360001	77370000	293	0.575018	0.276752
14	41935001	41945000	339	0.197524	0.136931	IL7 ZC2HC1A	ENSBTAG00000016284 ENSBTAG00000018902		9	66430001	66440000	191	0.597481	0.39803	PTPRK	ENSBTAG00000020829		6	100420001	100430000	370	0.333127	0.276758
2	42380001	42390000	454	0.243605	0.136932				11	10495001	10505000	237	0.225623	0.39804	MOB1A BOLA3	ENSBTAG00000006259 ENSBTAG00000050675		29	20155001	20165000	284	0.151564	0.276782	LUZP2 ENSBTAG00000045051	ENSBTAG00000001043 ENSBTAG00000045051
16	35965001	35975000	471	0.100738	0.136941				15	45605001	45615000	362	0.293951	0.398041				22	53895001	53905000	354	0.384185	0.276819
13	77495001	77505000	653	0.564554	0.136954	KCNB1	ENSBTAG00000027320		27	17555001	17565000	283	0.133093	0.398046	ZFP42	ENSBTAG00000044139		27	17780001	17790000	522	0.46915	0.276822	ENSBTAG00000045531	ENSBTAG00000045531
4	16140001	16150000	538	0.581792	0.136972	GLCCI1	ENSBTAG00000008533		23	33080001	33090000	260	0.434968	0.398052	TDP2 ACOT13	ENSBTAG00000000365 ENSBTAG00000016337		9	15190001	15200000	478	0.225438	0.27684
9	56065001	56075000	699	0.283926	0.136973				14	26070001	26080000	246	0.406212	0.39806				13	76345001	76355000	518	0.3281	0.276843
9	35895001	35905000	707	0.337005	0.136977				17	15640001	15650000	287	0.29204	0.398066	INPP4B	ENSBTAG00000014111		8	55085001	55095000	379	0.436162	0.276874
13	80955001	80965000	722	0.251244	0.136988	TSHZ2	ENSBTAG00000007917		24	39730001	39740000	291	0.636333	0.398074				11	104620001	104630000	518	0.693403	0.276883	VAV2	ENSBTAG00000004511
4	76320001	76330000	590	0.0763824	0.136995				9	50805001	50815000	228	0.342371	0.398077	FBXL4	ENSBTAG00000005729		1	555001	565000	953	0.374214	0.2769
11	10490001	10500000	398	0.173836	0.137001	MOB1A	ENSBTAG00000006259		16	3235001	3245000	243	0.78907	0.398093				24	40305001	40315000	321	0.438882	0.276906
11	73805001	73815000	383	0.366457	0.137012	DTNB	ENSBTAG00000021072		13	13035001	13045000	175	0.242678	0.398123	CELF2	ENSBTAG00000008937		9	13850001	13860000	488	0.277766	0.276921
16	63330001	63340000	473	0.107875	0.137021	ENSBTAG00000052482	ENSBTAG00000052482		29	9400001	9410000	252	0.510989	0.398138				5	105815001	105825000	375	0.472303	0.276925
6	6630001	6640000	597	0.270971	0.137032				7	23910001	23920000	328	0.542277	0.398169				21	67650001	67660000	260	0.372732	0.276944	CDC42BPB	ENSBTAG00000016456
15	56000001	56010000	422	0.730596	0.137038				10	87595001	87605000	209	0.18389	0.398175				15	65985001	65995000	309	0.389944	0.276969	PAMR1	ENSBTAG00000012630
11	49375001	49385000	481	0.440397	0.137043	USP39	ENSBTAG00000010691		11	9980001	9990000	221	0.224866	0.398177	M1AP SEMA4F	ENSBTAG00000006988 ENSBTAG00000006989		12	57010001	57020000	524	0.449098	0.27698
17	14650001	14660000	494	0.160095	0.137083				23	18495001	18505000	204	0.180951	0.398181	SUPT3H	ENSBTAG00000032887		15	80820001	80830000	321	0.592299	0.276993	UBE2L6	ENSBTAG00000012989
10	29885001	29895000	526	0.29174	0.137088	FMN1	ENSBTAG00000025634		24	31985001	31995000	268	0.622371	0.398199				24	40070001	40080000	352	0.277326	0.277007
5	6260001	6270000	510	0.584545	0.137095	ZDHHC17	ENSBTAG00000021756		17	26975001	26985000	394	0.31784	0.398203				2	42300001	42310000	383	0.289843	0.277071
10	38440001	38450000	701	0.448589	0.137116				28	35695001	35705000	391	0.225448	0.398237				10	35510001	35520000	439	0.624139	0.277097	GPR176 ENSBTAG00000054650	ENSBTAG00000016826 ENSBTAG00000054650
1	109185001	109195000	387	0.559362	0.137132	RSRC1	ENSBTAG00000031561		4	16105001	16115000	244	0.876541	0.398254	GLCCI1	ENSBTAG00000008533		4	119220001	119230000	415	0.555153	0.277118	PTPRN2	ENSBTAG00000004958
2	41215001	41225000	515	0.218937	0.137135	KCNJ3	ENSBTAG00000006159		5	98005001	98015000	278	0.354948	0.398263	ETV6	ENSBTAG00000014605		4	119225001	119235000	386	0.551965	0.277163	PTPRN2	ENSBTAG00000004958
14	32260001	32270000	567	0.498235	0.137151	PREX2	ENSBTAG00000022169		16	75415001	75425000	287	0.29287	0.398268				22	53935001	53945000	335	0.387784	0.277164
20	61595001	61605000	521	0.171584	0.137176				13	25930001	25940000	210	0.473976	0.398272				29	23455001	23465000	503	0.493483	0.277202	ENSBTAG00000050228	ENSBTAG00000050228
8	97060001	97070000	719	0.450857	0.137178				1	123365001	123375000	236	0.343903	0.398311				22	32575001	32585000	372	0.348148	0.277272	TAFA4 EOGT	ENSBTAG00000003110 ENSBTAG00000022681
20	61835001	61845000	526	0.236495	0.137179	CTNND2	ENSBTAG00000017222		28	42610001	42620000	283	0.461033	0.398314	FRMPD2	ENSBTAG00000005568		6	89085001	89095000	326	0.631551	0.277315	MTHFD2L	ENSBTAG00000043960
15	14815001	14825000	608	0.470321	0.137209				5	91320001	91330000	336	0.847713	0.398317				26	48300001	48310000	329	0.415519	0.277327
2	42645001	42655000	555	0.3689	0.137214	RPRM	ENSBTAG00000021526		12	64125001	64135000	373	0.223269	0.398322				5	20380001	20390000	419	0.563466	0.27733
9	89025001	89035000	479	0.299468	0.137215	ESR1	ENSBTAG00000007159		8	11625001	11635000	213	0.843495	0.39833	ACO1	ENSBTAG00000000555		18	40145001	40155000	435	0.303062	0.27736
18	39370001	39380000	290	0.449776	0.13722	PHLPP2	ENSBTAG00000007545		22	1850001	1860000	212	0.349604	0.398334	SLC4A7	ENSBTAG00000018227		10	97595001	97605000	486	0.193796	0.277369
13	8070001	8080000	746	0.498139	0.13724				20	28135001	28145000	326	0.439374	0.398369				14	20145001	20155000	457	0.393369	0.277377
11	6715001	6725000	519	0.149812	0.137276	IL1R2	ENSBTAG00000006343		24	40265001	40275000	240	0.466764	0.398384				10	37205001	37215000	205	0.813935	0.277384	MAPKBP1	ENSBTAG00000015142
7	37015001	37025000	605	0.160422	0.137302				7	92310001	92320000	322	0.339904	0.398386				10	26150001	26160000	387	0.430879	0.277388
2	70430001	70440000	352	0.721013	0.137303				14	27265001	27275000	294	0.798347	0.398398				3	89740001	89750000	261	0.181226	0.277394
26	26245001	26255000	520	0.197647	0.13731				8	52200001	52210000	254	0.45883	0.398418	PCSK5	ENSBTAG00000008101		13	49480001	49490000	289	0.580509	0.277402
24	23830001	23840000	454	0.12082	0.137313	CCDC178	ENSBTAG00000000138		23	18455001	18465000	337	0.43734	0.398429	SUPT3H	ENSBTAG00000032887		24	40455001	40465000	402	0.499961	0.277428	PTPRM	ENSBTAG00000024015
7	48210001	48220000	534	0.516166	0.137326				4	49230001	49240000	248	0.554242	0.398431				12	66060001	66070000	352	0.493927	0.277442	GPC5	ENSBTAG00000008708
1	35610001	35620000	833	0.425987	0.137331				24	40030001	40040000	283	0.552641	0.398438	LAMA1	ENSBTAG00000018160		27	7070001	7080000	632	0.210107	0.277448
1	84540001	84550000	419	0.486456	0.137374				19	21025001	21035000	247	0.298711	0.398495	SSH2	ENSBTAG00000011011		1	76095001	76105000	275	0.569062	0.27745	OSTN	ENSBTAG00000018703
1	40080001	40090000	707	0.407182	0.137385				11	9545001	9555000	265	0.498096	0.398499	TACR1	ENSBTAG00000015575		17	14255001	14265000	549	0.503594	0.277474
1	33650001	33660000	712	0.378829	0.137387				4	50405001	50415000	229	0.639249	0.398508	CTTNBP2	ENSBTAG00000021469		9	60210001	60220000	251	0.468333	0.277497	BACH2	ENSBTAG00000020713
18	55295001	55305000	534	0.258796	0.137417	SEC1 NTN5	ENSBTAG00000014514 ENSBTAG00000044132		13	7170001	7180000	298	0.443895	0.398531	TASP1	ENSBTAG00000021614		12	69140001	69150000	360	0.637433	0.277501
17	13750001	13760000	485	0.232333	0.137425				12	65435001	65445000	351	0.578524	0.398561				3	102795001	102805000	245	0.260498	0.277538	CFAP57	ENSBTAG00000021547
13	48935001	48945000	443	0.261785	0.137435				13	50120001	50130000	359	0.804693	0.39858				10	30075001	30085000	324	0.679981	0.277589	ENSBTAG00000020100	ENSBTAG00000020100
2	57265001	57275000	582	0.422589	0.137457				8	97010001	97020000	213	0.614396	0.398583	RAD23B	ENSBTAG00000001926		28	36920001	36930000	428	0.338457	0.277591	NRG3	ENSBTAG00000009587
12	69185001	69195000	547	0.461934	0.137468				12	9565001	9575000	346	0.343747	0.398587				13	48525001	48535000	275	0.536031	0.277595
23	12655001	12665000	559	0.588555	0.137478	DNAH8	ENSBTAG00000014063		4	41325001	41335000	327	0.208237	0.398593				9	83690001	83700000	412	0.566166	0.277607	GRM1	ENSBTAG00000044181
6	42120001	42130000	544	0.136997	0.137489				12	58865001	58875000	278	0.323347	0.398603				12	40935001	40945000	329	0.168346	0.277639
13	48920001	48930000	341	0.250744	0.137495				14	5920001	5930000	219	0.14176	0.398617				15	45585001	45595000	364	0.320615	0.277647
4	76185001	76195000	517	0.252754	0.137496	ADCY1	ENSBTAG00000009520		11	106120001	106130000	413	0.601148	0.398635	MAN1B1	ENSBTAG00000046775		10	28520001	28530000	287	0.572469	0.277668	CHRM5	ENSBTAG00000037985
29	20180001	20190000	535	0.145685	0.137499	LUZP2	ENSBTAG00000001043		6	104075001	104085000	249	0.540255	0.398658	STK32B	ENSBTAG00000015409		8	43905001	43915000	331	0.574282	0.277669	KANK1	ENSBTAG00000010976
11	37025001	37035000	459	0.237611	0.137521				4	87555001	87565000	249	0.261668	0.398668	SLC13A1	ENSBTAG00000006674		26	26595001	26605000	479	0.623597	0.277692
16	63505001	63515000	580	0.112402	0.137548				6	95360001	95370000	305	0.620252	0.398678	CFAP299 ENSBTAG00000054713	ENSBTAG00000035776 ENSBTAG00000054713		5	105790001	105800000	241	0.307194	0.277709
23	18660001	18670000	388	0.159955	0.137557	RUNX2	ENSBTAG00000004104		28	28715001	28725000	193	0.823199	0.398721	MCU	ENSBTAG00000003876		7	77300001	77310000	490	0.549705	0.277724
7	23845001	23855000	576	0.478575	0.13756				4	76930001	76940000	176	0.280295	0.398744	NUDCD3	ENSBTAG00000006325		11	78755001	78765000	340	0.809132	0.277744
10	97425001	97435000	644	0.188246	0.137561				14	43980001	43990000	339	0.769347	0.398766	ZNF704	ENSBTAG00000021743		7	69100001	69110000	327	0.694555	0.277752	NIPAL4	ENSBTAG00000020213
20	44900001	44910000	665	0.257243	0.137564				14	22155001	22165000	238	0.325099	0.398794				9	14310001	14320000	531	0.563109	0.277772
2	435001	445000	380	0.58455	0.137567	OCA2 ENSBTAG00000040536	ENSBTAG00000009831 ENSBTAG00000040536		21	40760001	40770000	169	0.294937	0.398796				24	23435001	23445000	269	0.300807	0.277789
11	41945001	41955000	422	0.208761	0.137568				11	10170001	10180000	172	0.216517	0.398821	INO80B WBP1	ENSBTAG00000001840 ENSBTAG00000001843		13	61755001	61765000	277	0.666116	0.2778	KIF3B	ENSBTAG00000003215
28	34630001	34640000	492	0.387652	0.137568				12	79360001	79370000	231	0.64782	0.398821				10	29850001	29860000	333	0.396559	0.277809	FMN1	ENSBTAG00000025634
5	41465001	41475000	623	0.085817	0.137593				28	41295001	41305000	231	0.397651	0.398821				13	36990001	37000000	418	0.458611	0.277822	RAB18	ENSBTAG00000009871
7	44975001	44985000	468	0.25217	0.1376	FSTL4	ENSBTAG00000017105		8	43525001	43535000	287	0.669036	0.398836				29	9380001	9390000	415	0.462063	0.277825
20	44905001	44915000	765	0.212684	0.137602				10	34730001	34740000	302	0.575925	0.398838				24	23450001	23460000	240	0.315005	0.27783	ASXL3	ENSBTAG00000047003
20	24060001	24070000	398	0.568855	0.13761				2	74910001	74920000	283	0.331138	0.398849				2	42925001	42935000	287	0.193846	0.277846
2	43370001	43380000	508	0.12044	0.13762				6	103015001	103025000	181	0.464509	0.398892	JAKMIP1	ENSBTAG00000011170		24	48115001	48125000	323	0.204244	0.27786
4	108515001	108525000	694	0.401196	0.137627				29	19895001	19905000	359	0.175151	0.398903				1	139790001	139800000	349	0.207993	0.277862
22	19065001	19075000	605	0.157668	0.137636	GRM7	ENSBTAG00000013047		2	9375001	9385000	314	0.405621	0.398907				4	119235001	119245000	441	0.632342	0.277865	PTPRN2	ENSBTAG00000004958
11	33300001	33310000	627	0.198295	0.137643				13	50490001	50500000	241	0.342095	0.398934				12	62355001	62365000	475	0.681514	0.277872
14	73435001	73445000	657	0.240617	0.137655	PIP4P2	ENSBTAG00000039968		12	40655001	40665000	230	0.313586	0.398971				1	107675001	107685000	282	0.248758	0.277888	SCHIP1 U6	ENSBTAG00000014960 ENSBTAG00000054919
2	21390001	21400000	480	0.254345	0.13766				13	80980001	80990000	292	0.413097	0.398976	TSHZ2	ENSBTAG00000007917		18	39870001	39880000	490	0.735538	0.277893	ENSBTAG00000051512	ENSBTAG00000051512
10	29780001	29790000	466	0.307413	0.137679	FMN1	ENSBTAG00000025634		13	36960001	36970000	264	0.543122	0.39898				9	15070001	15080000	320	0.14308	0.277895	FILIP1	ENSBTAG00000000053
8	65560001	65570000	821	0.483958	0.137695				11	33540001	33550000	466	0.294621	0.398983				11	73810001	73820000	289	0.430747	0.277904	DTNB	ENSBTAG00000021072
10	67780001	67790000	501	0.360983	0.1377	FBXO34	ENSBTAG00000020533		7	93190001	93200000	273	0.540845	0.398994	FAM172A	ENSBTAG00000050195		5	64525001	64535000	334	0.315293	0.277909
29	35190001	35200000	589	0.188838	0.137708				1	123455001	123465000	242	0.452153	0.399012				8	29465001	29475000	271	0.495982	0.27791	CER1	ENSBTAG00000020140
21	59720001	59730000	521	0.490015	0.137721				2	42105001	42115000	258	0.427058	0.399035	GALNT13	ENSBTAG00000005562		10	29950001	29960000	461	0.518299	0.277917
1	72480001	72490000	611	0.570656	0.13775	XXYLT1	ENSBTAG00000014564		6	110050001	110060000	247	0.415117	0.39906				29	9465001	9475000	326	0.572976	0.277954
8	113200001	113210000	318	0.163021	0.137751				23	18565001	18575000	193	0.320138	0.399135	SUPT3H	ENSBTAG00000032887		13	50415001	50425000	324	0.675024	0.277955
4	50270001	50280000	537	0.325583	0.137752				21	52170001	52180000	296	0.485735	0.399146				22	35160001	35170000	229	0.505416	0.277977	SLC25A26	ENSBTAG00000037972
13	62590001	62600000	561	0.361913	0.137752				2	104290001	104300000	227	0.3681	0.399158	MARCHF4	ENSBTAG00000049897		3	88015001	88025000	394	0.571872	0.277992
23	33040001	33050000	504	0.411623	0.137771				13	62590001	62600000	335	0.658729	0.399165				13	49065001	49075000	186	0.603586	0.277996
7	42475001	42485000	702	0.512842	0.137793	ENSBTAG00000016065	ENSBTAG00000016065		15	19895001	19905000	312	0.640141	0.399166				23	44140001	44150000	225	0.62852	0.277998
11	105930001	105940000	582	0.445609	0.1378	MAMDC4 AJM1 PHPT1	ENSBTAG00000021550 ENSBTAG00000039708 ENSBTAG00000050722		24	53750001	53760000	257	0.66592	0.399223	C24H18orf54	ENSBTAG00000008169		29	19650001	19660000	536	0.213073	0.278014
10	37460001	37470000	380	0.167568	0.137803				24	26260001	26270000	191	0.411114	0.399231				19	31305001	31315000	499	0.249961	0.278017	ARHGAP44	ENSBTAG00000021938
10	52065001	52075000	466	0.403934	0.137816				11	33110001	33120000	257	0.307029	0.399252				23	37445001	37455000	261	0.59263	0.278023
29	18140001	18150000	418	0.170951	0.13783	INTS4	ENSBTAG00000010505		8	99150001	99160000	314	0.47569	0.399253				9	13695001	13705000	608	0.317389	0.278038
5	105735001	105745000	532	0.229681	0.137833	TIGAR	ENSBTAG00000016650		16	75440001	75450000	311	0.574219	0.399265				27	40945001	40955000	367	0.335824	0.278053
12	68890001	68900000	609	0.43382	0.137843	ENSBTAG00000054671	ENSBTAG00000054671		5	97995001	98005000	225	0.453232	0.399269	ETV6	ENSBTAG00000014605		10	34865001	34875000	470	0.654636	0.27807
5	105390001	105400000	653	0.190522	0.137849				2	42305001	42315000	324	0.35506	0.39927				15	80780001	80790000	349	0.692479	0.278084	TIMM10	ENSBTAG00000024701
24	23545001	23555000	569	0.236831	0.137874	ASXL3	ENSBTAG00000047003		14	21665001	21675000	279	0.47552	0.399292				5	105745001	105755000	302	0.306331	0.278089	TIGAR	ENSBTAG00000016650
9	77660001	77670000	494	0.503514	0.137891				27	32785001	32795000	254	0.581067	0.399301				2	43425001	43435000	288	0.532156	0.278093	ARL6IP6	ENSBTAG00000001435
12	70170001	70180000	1375	0.47166	0.1379	ENSBTAG00000047383	ENSBTAG00000047383		28	34395001	34405000	246	0.480882	0.399358				27	6090001	6100000	339	0.573699	0.278115	ENSBTAG00000054607	ENSBTAG00000054607
12	69285001	69295000	656	0.333783	0.137903				24	25505001	25515000	243	0.671581	0.399372	B4GALT6	ENSBTAG00000044063		18	38950001	38960000	336	0.744597	0.278137
8	11670001	11680000	543	0.446277	0.137914	ACO1	ENSBTAG00000000555		1	123040001	123050000	368	0.727504	0.399379				7	37105001	37115000	291	0.287442	0.278143
21	52180001	52190000	713	0.263037	0.13795				28	35890001	35900000	246	0.148822	0.399383	TSPAN14	ENSBTAG00000003907		4	94125001	94135000	219	0.244148	0.278182	CPA1	ENSBTAG00000046169
1	129450001	129460000	395	0.503075	0.137955	ENSBTAG00000051936	ENSBTAG00000051936		13	52615001	52625000	352	0.442835	0.399385	TMC2	ENSBTAG00000018811		14	41895001	41905000	290	0.23564	0.278191	ZC2HC1A	ENSBTAG00000018902
4	49420001	49430000	583	0.275607	0.137961	NRCAM	ENSBTAG00000006732		2	42890001	42900000	322	0.602858	0.399409				5	105225001	105235000	464	0.376999	0.2782
22	19150001	19160000	525	0.403425	0.137966	GRM7	ENSBTAG00000013047		27	15565001	15575000	241	0.460933	0.399452	SNX25	ENSBTAG00000010351		12	56695001	56705000	519	0.486447	0.278205
26	33795001	33805000	502	0.463176	0.137981				10	26165001	26175000	391	0.657681	0.399457	RNASE2	ENSBTAG00000025664		23	6730001	6740000	351	0.580966	0.278222
2	41105001	41115000	567	0.207204	0.138026				5	105700001	105710000	273	0.483434	0.399481				14	42455001	42465000	290	0.300647	0.278232
10	68230001	68240000	651	0.247958	0.138032	ENSBTAG00000049100	ENSBTAG00000049100		13	49230001	49240000	192	0.38273	0.399482				5	105865001	105875000	304	0.236707	0.278257
7	69100001	69110000	414	0.446179	0.138033	NIPAL4	ENSBTAG00000020213		18	39900001	39910000	357	0.560179	0.399494	ENSBTAG00000051512	ENSBTAG00000051512		20	62275001	62285000	448	0.347345	0.278259	CTNND2	ENSBTAG00000017222
13	50045001	50055000	571	0.475599	0.138037				1	99005001	99015000	241	0.429378	0.399528				16	49065001	49075000	541	0.426549	0.278307
13	71745001	71755000	536	0.325757	0.138044				14	21305001	21315000	267	0.459935	0.399531	ENSBTAG00000048814	ENSBTAG00000048814		13	62590001	62600000	444	0.627316	0.27832
2	42295001	42305000	484	0.186971	0.138057				11	106185001	106195000	252	0.828642	0.399549	GRIN1 ENSBTAG00000049029	ENSBTAG00000047202 ENSBTAG00000049029		8	31850001	31860000	445	0.629288	0.278322
4	76950001	76960000	491	0.201798	0.138072	NUDCD3	ENSBTAG00000006325		4	76685001	76695000	157	0.249098	0.399564	H2AFV	ENSBTAG00000016975		23	35580001	35590000	392	0.460307	0.278333
19	44375001	44385000	398	0.140598	0.138075				8	96950001	96960000	181	0.617463	0.399571				14	5195001	5205000	479	0.422181	0.278353
23	20370001	20380000	692	0.182312	0.138079				15	44130001	44140000	172	0.281625	0.399583	STK33	ENSBTAG00000011910		14	7290001	7300000	338	0.355715	0.278368
24	40440001	40450000	426	0.315119	0.13808	PTPRM	ENSBTAG00000024015		20	240001	250000	496	0.154946	0.399587				6	113015001	113025000	133	0.608808	0.278369	ENSBTAG00000027825	ENSBTAG00000027825
26	33670001	33680000	512	0.484769	0.138081				13	6995001	7005000	248	0.389621	0.39965	TASP1	ENSBTAG00000021614		14	44490001	44500000	367	0.35026	0.278371	FABP5	ENSBTAG00000047330
9	13225001	13235000	494	0.0903913	0.138092	CD109	ENSBTAG00000013222		4	32270001	32280000	376	0.485192	0.399667	ENSBTAG00000052932	ENSBTAG00000052932		13	80105001	80115000	400	0.290151	0.278375
28	25640001	25650000	696	0.445119	0.138094				8	93200001	93210000	293	0.481519	0.399692				20	38755001	38765000	439	0.630368	0.278381
28	36135001	36145000	846	0.337337	0.138095				11	33100001	33110000	332	0.448157	0.399692				14	52755001	52765000	343	0.362644	0.278392
19	30870001	30880000	515	0.559415	0.1381				1	110875001	110885000	159	0.908752	0.399721				29	19405001	19415000	420	0.237848	0.278428
28	36925001	36935000	496	0.211918	0.138112	NRG3	ENSBTAG00000009587		21	65255001	65265000	189	0.511723	0.399726	WARS1	ENSBTAG00000004679		26	26440001	26450000	381	0.553187	0.278505
14	54030001	54040000	604	0.579818	0.138135				13	25375001	25385000	237	0.709673	0.399735	KIAA1217	ENSBTAG00000018395		19	58710001	58720000	365	0.514081	0.278522
9	88870001	88880000	521	0.338364	0.138153	ESR1	ENSBTAG00000007159		24	13805001	13815000	380	0.57946	0.399761				2	42450001	42460000	383	0.368524	0.278531
21	44750001	44760000	746	0.210258	0.138156				27	26540001	26550000	187	0.588303	0.399791	RBPMS	ENSBTAG00000033727		2	7450001	7460000	291	0.582526	0.278581
5	62720001	62730000	420	0.105342	0.138171				13	38105001	38115000	216	0.255506	0.399802				13	49805001	49815000	213	0.677876	0.278616
17	14995001	15005000	445	0.248039	0.138194				4	77000001	77010000	202	0.261565	0.399822				1	110515001	110525000	269	0.684056	0.278634
6	87355001	87365000	972	0.432019	0.138203				29	35565001	35575000	245	0.496432	0.399822				14	6625001	6635000	415	0.332989	0.278647
1	97280001	97290000	530	0.655209	0.138204	GPR160	ENSBTAG00000048011		17	10070001	10080000	360	0.304115	0.399829	ARHGAP10	ENSBTAG00000002531		22	32655001	32665000	345	0.3721	0.278685	TAFA4 ENSBTAG00000049502	ENSBTAG00000003110 ENSBTAG00000049502
14	24690001	24700000	591	0.652123	0.138213	U1	ENSBTAG00000033622		29	28985001	28995000	338	0.366741	0.399843	EI24	ENSBTAG00000007202		24	13795001	13805000	498	0.594383	0.278702
12	69705001	69715000	683	0.348475	0.138223				4	16390001	16400000	326	0.653029	0.399856				19	52305001	52315000	284	0.868878	0.278716	ENSBTAG00000053071	ENSBTAG00000053071
20	56070001	56080000	493	0.237133	0.138227				21	52185001	52195000	329	0.396805	0.399873				28	33770001	33780000	337	0.343598	0.278721
6	41535001	41545000	444	0.162887	0.138234	KCNIP4	ENSBTAG00000047743		1	19280001	19290000	265	0.592677	0.399904				17	29120001	29130000	384	0.743446	0.278753	JADE1	ENSBTAG00000017493
5	41950001	41960000	715	0.151737	0.138235				3	25565001	25575000	249	0.116836	0.39992				27	35770001	35780000	473	0.305367	0.278804	ZMAT4	ENSBTAG00000017420
8	78845001	78855000	492	0.395192	0.138247				10	90850001	90860000	439	0.306297	0.39993	NRXN3	ENSBTAG00000025324		22	48210001	48220000	239	0.675922	0.278814	PBRM1	ENSBTAG00000014786
4	49315001	49325000	497	0.404106	0.138251	NRCAM	ENSBTAG00000006732		8	41180001	41190000	203	0.399274	0.399932	RFX3	ENSBTAG00000000819		3	98125001	98135000	418	0.592748	0.27885
2	39735001	39745000	441	0.271318	0.138253	GPD2	ENSBTAG00000009770		7	24690001	24700000	243	0.353386	0.399951				10	76145001	76155000	462	0.489254	0.278903	SYNE2	ENSBTAG00000025450
28	30660001	30670000	462	0.740813	0.138265	KAT6B	ENSBTAG00000002920		6	72380001	72390000	239	0.26812	0.399989	POLR2B	ENSBTAG00000019366		14	72625001	72635000	571	0.744203	0.278983
21	67780001	67790000	1204	0.193515	0.138284	ENSBTAG00000049333	ENSBTAG00000049333		1	110310001	110320000	234	0.730111	0.399993	VEPH1	ENSBTAG00000024643		5	62860001	62870000	338	0.180073	0.278986	APAF1	ENSBTAG00000021661
2	42180001	42190000	501	0.244457	0.138285	GALNT13	ENSBTAG00000005562		6	29625001	29635000	259	0.657625	0.400004				22	55935001	55945000	328	0.328561	0.279011
9	15120001	15130000	571	0.136995	0.138307	FILIP1	ENSBTAG00000000053		20	20520001	20530000	314	0.699132	0.400025	RAB3C	ENSBTAG00000007306		11	78695001	78705000	285	0.816392	0.279042
15	14335001	14345000	362	0.185926	0.138316	MTMR2	ENSBTAG00000016557		23	44445001	44455000	263	0.46708	0.400035				19	30990001	31000000	286	0.809651	0.279068
6	95620001	95630000	594	0.373351	0.138323	CFAP299 ENSBTAG00000054713	ENSBTAG00000035776 ENSBTAG00000054713		1	6410001	6420000	217	0.566519	0.400039	GRIK1	ENSBTAG00000034854		15	45590001	45600000	378	0.357835	0.279068
26	34955001	34965000	671	0.497472	0.138324	ABLIM1	ENSBTAG00000004899		29	35185001	35195000	295	0.238953	0.400043				18	14655001	14665000	226	0.481276	0.279077	SPIRE2	ENSBTAG00000040356
13	48700001	48710000	506	0.24159	0.13833				5	105500001	105510000	347	0.384165	0.400055	AKAP3	ENSBTAG00000001020		1	156475001	156485000	505	0.438213	0.279081	KCNH8	ENSBTAG00000012798
1	154495001	154505000	600	0.625868	0.13833	TBC1D5	ENSBTAG00000030581		17	29120001	29130000	272	0.751766	0.400085	JADE1	ENSBTAG00000017493		6	41780001	41790000	371	0.235381	0.279099
5	105190001	105200000	602	0.346363	0.138338				22	32265001	32275000	227	0.673363	0.400118	FRMD4B	ENSBTAG00000007624		2	42570001	42580000	344	0.351239	0.279109
1	110395001	110405000	353	0.616232	0.138349				9	12620001	12630000	337	0.473322	0.400118	KCNQ5	ENSBTAG00000007791		4	119650001	119660000	257	0.644571	0.279125	VIPR2	ENSBTAG00000037649
2	41170001	41180000	508	0.181457	0.138362				10	98315001	98325000	289	0.268326	0.400119				21	12475001	12485000	357	0.739374	0.279129
8	34790001	34800000	598	0.286372	0.138367				26	12790001	12800000	235	0.330689	0.400133	PCGF5	ENSBTAG00000004964		15	19580001	19590000	524	0.508759	0.27916
20	7025001	7035000	602	0.532092	0.138379				9	42835001	42845000	142	0.717486	0.400143	PDSS2	ENSBTAG00000021859		14	22885001	22895000	285	0.715043	0.279161	XKR4	ENSBTAG00000044050
8	68810001	68820000	755	0.296887	0.138388				28	12185001	12195000	364	0.553955	0.400143				12	65995001	66005000	415	0.413394	0.279187	GPC5	ENSBTAG00000008708
7	38050001	38060000	414	0.366838	0.138395	CDHR2	ENSBTAG00000025340		22	48225001	48235000	202	0.695886	0.400147	PBRM1	ENSBTAG00000014786		12	61470001	61480000	462	0.542778	0.279215
20	38820001	38830000	567	0.354315	0.138397				23	18360001	18370000	211	0.45419	0.400157	SUPT3H	ENSBTAG00000032887		7	24050001	24060000	425	0.687147	0.279262	CHSY3	ENSBTAG00000014661
18	43505001	43515000	623	0.417551	0.138413	GPATCH1	ENSBTAG00000000721		4	75830001	75840000	285	0.441219	0.400158				21	56095001	56105000	497	0.533363	0.279268	CCDC88C	ENSBTAG00000000838
4	75840001	75850000	468	0.331992	0.138414				8	48525001	48535000	324	0.647323	0.400175				2	900001	910000	264	0.473656	0.279273	HERC2	ENSBTAG00000013916
15	14375001	14385000	448	0.16015	0.13842	MTMR2	ENSBTAG00000016557		21	44750001	44760000	386	0.291366	0.400191				1	76150001	76160000	400	0.239483	0.279303
7	69075001	69085000	576	0.404334	0.138422	CYFIP2	ENSBTAG00000008916		8	99795001	99805000	283	0.521684	0.400203	TXN	ENSBTAG00000002953		20	56515001	56525000	383	0.77508	0.279319
22	51810001	51820000	500	0.571942	0.138427	MAP4	ENSBTAG00000015839		24	13795001	13805000	364	0.62603	0.400204				23	33080001	33090000	338	0.418325	0.279343	TDP2 ACOT13	ENSBTAG00000000365 ENSBTAG00000016337
1	111230001	111240000	428	0.575779	0.138446	KCNAB1	ENSBTAG00000018465		3	79400001	79410000	161	0.431634	0.400221	PDE4B MGC137454	ENSBTAG00000008636 ENSBTAG00000030852		9	15040001	15050000	316	0.16409	0.279349	FILIP1	ENSBTAG00000000053
21	22040001	22050000	365	0.0824119	0.138466	CRTC3	ENSBTAG00000010915		24	39845001	39855000	239	0.569153	0.400238	ARHGAP28	ENSBTAG00000019036		6	29195001	29205000	497	0.785592	0.279368	UNC5C	ENSBTAG00000002084
5	77810001	77820000	647	0.240923	0.13847				4	97840001	97850000	348	0.448594	0.400257	LRGUK	ENSBTAG00000015773		5	63440001	63450000	530	0.306502	0.279397
6	8740001	8750000	673	0.0720787	0.138477				17	15875001	15885000	541	0.373363	0.40027				5	27475001	27485000	237	0.378278	0.2794	ENSBTAG00000054953	ENSBTAG00000054953
12	80370001	80380000	526	0.374636	0.138509				6	71020001	71030000	209	0.291607	0.400275	PDCL2	ENSBTAG00000001772		1	35615001	35625000	650	0.594984	0.279404
6	29400001	29410000	415	0.530088	0.138533	BMPR1B	ENSBTAG00000002081		6	95580001	95590000	251	0.630057	0.400297	CFAP299 ENSBTAG00000054713	ENSBTAG00000035776 ENSBTAG00000054713		24	53755001	53765000	301	0.612625	0.279414	C24H18orf54	ENSBTAG00000008169
6	41785001	41795000	538	0.167282	0.138546				11	105915001	105925000	432	0.431591	0.400298	RABL6	ENSBTAG00000039573		7	23845001	23855000	443	0.720261	0.279466
10	34865001	34875000	695	0.489501	0.138546				13	13360001	13370000	273	0.198792	0.400302				11	33535001	33545000	491	0.268367	0.279486
[truncated: 3,611 more rows]

## Sheet: S7
Table S7. Historical and ancient DNA samples analysed and their status for the chr26:34,131,393 bp position
[truncated: 25 more rows]

[truncated: 19 more sheets: S8, S9a, S9b, S10a, S10b, S10c, S11a, S11b, S11c, S12a, S12b, S12c, S13a, S13b, S13c, S14, S15, S16, S17]
